# Supplementary material for: Genome-wide screen for temperature-regulated genes of the obligate intracellular bacterium, Rickettsia typhi
Source: BMC Microbiol. 2008 Apr 15;8:61. doi: 10.1186/1471-2180-8-61 (PMC2335108; doi:10.1186/1471-2180-8-61)
Supplement: Additional file 2 — Final list of genes that were screened for differential expression patterns in response to a shift down in temperature. This excel file is a comprehensive list for the genes selected for continued analysis for this study. It contains the gene IDs, annotations, COG descriptors, fold change values and p values. [file 1471-2180-8-61-S2.xls]

## Sheet: Sheet1
Additional File 2. Final list of genes that were screened for differential expression patterns in response to a shift down in temperature.
spot number	locus_tag	Descriptions (array)	RT ID	Description R. typhi	cog code	cog descriptor	Fold Change as signed ratio (spotfire analysis)	p values from t-test/Anova (spotfire analysis)	fold change experiment 1	fold change experiment 2	fold change experiment 3
RPRO0411S00000001_at	RP001	hypothetical protein	RT0001	hypothetical protein RT0001 [Rickettsia typhi str. Wilmington]	X	not in COG	-1.10372	0.636032	0.702353	1.12651	1.0287
RPRO0411S00000002_at	RP002	THIOREDOXIN (trxA)	RT0002	thioredoxin [Rickettsia typhi str. Wilmington]	O,C	Posttranslational modification, protein turnover, chaperones, Energy production and conversion	1.13376	0.550218	1.44985	1.13792	0.828618
RPRO0411S00000003_at	RP003	O-ANTIGEN EXPORT SYSTEM ATP-BINDING PROTEIN RFBE (rfbE)	RT0003	O-antigen export system ATP-binding protein [Rickettsia typhi str. Wilmington]	G,M	Carbohydrate transport and metabolism, Cell wall/membrane biogenesis	-1.10305	0.34342	1.14473	0.810263	0.79035
RPRO0411S00000004_at	RP004	O-ANTIGEN EXPORT SYSTEM PERMEASE PROTEIN RFBA (rfbA)	RT0004	O-antigen export system permease protein [Rickettsia typhi str. Wilmington]	G,M	Carbohydrate transport and metabolism, Cell wall/membrane biogenesis	-1.12644	0.561497	0.934223	1.05678	0.634927
RPRO0411S00000006_at	RP006	hypothetical protein	RT0005	hypothetical protein RT0005 [Rickettsia typhi str. Wilmington]	H,C,E	Coenzyme transport and metabolism, Energy production and conversion, Amino acid transport and metabolism	1.31428	0.500475	1.22587	0.689974	3.01956
RPRO0411S00000007_at	RP007	ACYL-[ACYL-CARRIER-PROTEIN]--UDP-N- ACETYLGLUCOSAMINE O-ACYLTRANSFERASE (lpxA)	RT0006	UDP-N-acetylglucosamine acyltransferase [Rickettsia typhi str. Wilmington]	M	Cell wall/membrane biogenesis	-1.41162	0.541197	0.702494	0.774763	0.526591
RPRO0411S00000008_at	RP008	(3R)-HYDROXYMYRISTOYL-[ACYL CARRIER PROTEIN] DEHYDRATASE (fabZ)	RT0007	(3R)-hydroxymyristoyl ACP dehydratase [Rickettsia typhi str. Wilmington]	I	Lipid transport and metabolism	-1.48328	0.609308	0.465977	0.802265	0.49992
RPRO0411S00000009_at	RP009	UDP-3-O-[3-HYDROXYMYRISTOYL] GLUCOSAMINE N-ACYLTRANSFERASE (lpxD)	RT0008	UDP-3-O-[3-hydroxymyristoyl] glucosamine N-acyltransferase [Rickettsia typhi str. Wilmington]	M	Cell wall/membrane biogenesis	-1.06387	0.889503	0.788758	1.15942	0.699269
RPRO0411S00000011_at	RP012	hypothetical protein	RT0011	hypothetical protein RT0011 [Rickettsia typhi str. Wilmington]	X	not in COG	1.00535	0.979893	0.805286	1.62608	0.894578
RPRO0411S00000012_at	RP013	hypothetical protein	RT0012	hypothetical protein RT0012 [Rickettsia typhi str. Wilmington]	R	General function prediction only	1.59009	0.235096	2.23361	1.25159	1.30542
RPRO0411S00000013_at	RP014	hypothetical protein	RT0013	probable zinc/manganese ABC transporter substrate binding protein [Rickettsia typhi str. Wilmington]	P	Inorganic ion transport and metabolism	1.80241	0.0923635	2.46573	1.61084	1.35096
RPRO0411S00000014_at	RP015	POLY(A) POLYMERASE (pcnB)	RT0014	NTP polymerase. [Rickettsia typhi str. Wilmington]	J	Translation	2.25689	0.170412	5.63011	1.1332	1.48227
RPRO0411S00000018_at	RP020	ATP SYNTHASE B CHAIN PRECURSOR (atpF)	RT0108	ATP synthase subunit B [Rickettsia typhi str. Wilmington]	C	Energy production and conversion	1.15004	0.780557	2.30651	0.792062	0.812828
RPRO0411S00000019_at	RP021	ATP SYNTHASE B CHAIN (atpX)	RT0107	ATP synthase subunit B [Rickettsia typhi str. Wilmington]	C	Energy production and conversion	1.09659	0.770274	1.00468	1.45421	1.03517
RPRO0411S00000020_at	RP022	ATP SYNTHASE C CHAIN (atpE)	RT0106	ATP synthase subunit C [Rickettsia typhi str. Wilmington]	C	Energy production and conversion	-1.48328	0.461546	0.650865	0.845985	0.324021
RPRO0411S00000021_at	RP023	ATP SYNTHASE A CHAIN (atpB)	RT0105	ATP synthase subunit A [Rickettsia typhi str. Wilmington]	X	not in COG	1.06969	0.30296	1.01449	1.07009	1.13291
RPRO0411S00000022_at	RP024	hypothetical protein	RT0104	rickettsial conserved hypothetical protein [Rickettsia typhi str. Wilmington]	S	Function unknown	1.32167	0.407705	1.87787	1.37674	0.911584
RPRO0411S00000023_at	RP025	hypothetical protein	RT0103	hypothetical protein RT0103 [Rickettsia typhi str. Wilmington]	O	Posttranslational modification, protein turnover, chaperones	1.10549	0.599671	1.70736	0.98774	0.859794
RPRO0411S00000024_at	RP026	hypothetical protein	RT0102	hypothetical protein RT0102 [Rickettsia typhi str. Wilmington]	X	not in COG	-1.556	0.0949707	0.645152	0.834517	0.499484
RPRO0411S00000026_at	RP028	hypothetical protein			Q	Secondary metabolites biosynthesis, transport and catabolism	-1.0159	0.962565	0.791031	1.0107	1.15209
RPRO0411S00000028_at	RP030	hypothetical protein	RT0099	rickettsial conserved hypothetical protein [Rickettsia typhi str. Wilmington]	X	not in COG	1.43318	0.153553	2.09369	1.33921	1.16689
RPRO0411S00000029_at	RP031	SCO2 PROTEIN PRECURSOR (sco2)			R	General function prediction only	1.79691	0.2892	2.6642	1.58048	1.51794
RPRO0411S00000030_at	RP032	hypothetical protein	RT0098	hypothetical protein RT0098 [Rickettsia typhi str. Wilmington]	K	Transcription	-1.24344	0.061802	0.72804	0.956987	0.737487
RPRO0411S00000031_at	RP033	hypothetical protein	RT0097	hypothetical protein RT0097 [Rickettsia typhi str. Wilmington]	X	not in COG	1.75294	0.241742	2.50025	1.44451	1.23746
RPRO0411S00000032_at	RP034	hypothetical protein	RT0096	rickettsial conserved hypothetical protein [Rickettsia typhi str. Wilmington]	X	not in COG	1.05078	0.846072	0.826218	0.870728	1.76077
RPRO0411S00000033_at	RP035	ACETOACETYL-COA REDUCTASE (phbB)	RT0095	acetoacetyl-CoA reductase [Rickettsia typhi str. Wilmington]	Q,I	Secondary metabolites biosynthesis, transport and catabolism, Lipid transport and metabolism	-1.0876	0.724432	1.2606	0.902703	0.771131
RPRO0411S00000034_at	RP036	CLPB PROTEIN (clpB)	RT0094	ATP-binding ClpB chaperone [Rickettsia typhi str. Wilmington]	O	Posttranslational modification, protein turnover, chaperones	-1.19074	0.51149	0.750727	0.716969	1.19258
RPRO0411S00000036_at	RP038	ACYL-COA DESATURASE 1 (aco1)	RT0092	Acyl-CoA desaturase. [Rickettsia typhi str. Wilmington]	I	Lipid transport and metabolism	-1.04824	0.911143	0.785081	1.01898	1.06616
RPRO0411S00000038_at	RP040	30S RIBOSOMAL PROTEIN S18 (rpsR)	RT0090	30S ribosomal protein S18 [Rickettsia typhi str. Wilmington]	X	not in COG	1.28818	0.573158	1.40278	1.29921	1.11959
RPRO0411S00000039_at	RP041	50S RIBOSOMAL PROTEIN L9 (rplI)	RT0089	50S ribosomal protein L9 [Rickettsia typhi str. Wilmington]	J	Translation	-1.19674	0.557495	0.646907	1.34218	0.740684
RPRO0411S00000042_at	RP044	SUCCINATE DEHYDROGENASE IRON-SULFUR PROTEIN (sdhB)	RT0086	succinate dehydrogenase catalytic subunit [Rickettsia typhi str. Wilmington]	C	Energy production and conversion	1.07182	0.823815	0.865503	1.12921	1.18456
RPRO0411S00000045_at	RP047	hypothetical protein	RT0083	hypothetical protein RT0083 [Rickettsia typhi str. Wilmington]	M	Cell wall/membrane biogenesis	1.71424	0.400739	2.84932	0.984332	1.08547
RPRO0411S00000046_at	RP048	60 KD INNER-MEMBRANE PROTEIN (yidC)	RT0082	putative inner membrane protein translocase component YidC [Rickettsia typhi str. Wilmington]	U	Intracellular trafficking and secretion	1.00854	0.978127	0.883646	0.999522	1.22428
RPRO0411S00000047_at	RP049	CDP-DIACYLGLYCEROL--GLYCEROL-3-PHOSPHATE 3-PHOSPHATIDYLTRANSFERASE (pgsA)	RT0081	3-phosphatidyl-1prime-glycerol-3prime-phosphate synthase. [Rickettsia typhi str. Wilmington]	I	Lipid transport and metabolism	-1.36014	0.378561	1.49659	0.72295	0.47317
RPRO0411S00000049_at	RP051	hypothetical protein	RT0080	rickettsial conserved hypothetical protein [Rickettsia typhi str. Wilmington]	X	not in COG	1.58671	0.383794	2.18813	1.01124	1.31147
RPRO0411S00000051_at	RP053	ADP,ATP CARRIER PROTEIN (tlc1)	RT0079	ADP/ATP carrier protein 1 [Rickettsia typhi str. Wilmington]	C	Energy production and conversion	-1.29638	0.275999	0.774415	0.826613	0.69661
RPRO0411S00000052_at	RP054	GLYCEROL-3-PHOSPHATE TRANSPORTER (glpT)	RT0078	glycerol-3-phosphate transporter [Rickettsia typhi str. Wilmington]	G	Carbohydrate transport and metabolism	-1.46415	0.30629	0.288588	1.10936	0.666327
RPRO0411S00000053_at	RP055	NUCLEOSIDE DIPHOSPHATE KINASE (ndk)	RT0077	nucleoside diphosphate kinase [Rickettsia typhi str. Wilmington]	X	not in COG	-1.91322	0.0226722	0.587755	0.498804	0.501214
RPRO0411S00000055_at	RP057	GLUCOSE INHIBITED DIVISION PROTEIN B (gidB)	RT0075	glucose-inhibited division protein B [Rickettsia typhi str. Wilmington]	M	Cell wall/membrane biogenesis	-1.17125	0.456135	0.708853	0.867701	1.00684
RPRO0411S00000056_at	RP058	SOJ PROTEIN (soj)	RT0074	chromosome partitioning protein ParA (Soj protein) [Rickettsia typhi str. Wilmington]	D	Cell cycle control, mitosis and meiosis	-1.40057	0.245374	0.469976	1.09607	0.652229
RPRO0411S00000057_at	RP059	STAGE 0 SPORULATION PROTEIN J (spo0J)	RT0073	chromosome partitioning protein ParB (Spo0J protein) [Rickettsia typhi str. Wilmington]	K	Transcription	-1.48618	0.23482	1.07652	0.381576	0.542626
RPRO0411S00000059_at	RP061	hypothetical protein	RT0071	rickettsial conserved hypothetical protein [Rickettsia typhi str. Wilmington]	X	not in COG	3.14377	0.0646331	2.97083	1.4665	5.9604
RPRO0411S00000060_at	RP062	2-DEHYDRO-3-DEOXYPHOSPHOOCTONATE ALDOLASE (kdsA)	RT0070	2-dehydro-3-deoxyphosphooctonate aldolase [Rickettsia typhi str. Wilmington]	M	Cell wall/membrane biogenesis	-1.05727	0.781166	1.01359	0.795832	1.05149
RPRO0411S00000061_at	RP063	HESB PROTEIN (hesB1)	RT0069	iron-binding protein IscA/HesB [Rickettsia typhi str. Wilmington]	S	Function unknown	2.08235	0.253478	2.19446	1.62032	2.1033
RPRO0411S00000062_at	RP064	DEOXYGUANOSINETRIPHOSPHATE TRIPHOSPHOHYDROLASE (dgtP)	RT0068	deoxyguanosinetriphosphate triphosphohydrolase-like protein [Rickettsia typhi str. Wilmington]	F	Nucleotide transport and metabolism	-1.06769	0.812475	0.661889	1.42339	0.994835
RPRO0411S00000063_at	RP065	ARGINYL-TRNA SYNTHETASE (argS)	RT0067	arginyl-tRNA synthetase [Rickettsia typhi str. Wilmington]	J	Translation	-1.14913	0.474045	0.741665	1.28115	0.662717
RPRO0411S00000065_at	RP067	TOPOISOMERASE IV SUBUNIT A (parC)	RT0065	DNA topoisomerase IV subunit A [Rickettsia typhi str. Wilmington]	L	Replication, recombination and repair	-1.00486	0.981414	0.575216	1.12346	1.36772
RPRO0411S00000066_at	RP068	hypothetical protein	RT0064	rickettsial conserved hypothetical protein [Rickettsia typhi str. Wilmington]	X	not in COG	1.02669	0.873514	0.701059	1.03774	1.50072
RPRO0411S00000067_at	RP069	DEOXYCYTIDINE TRIPHOSPHATE DEAMINASE (dcd)	RT0063	deoxycytidine triphosphate deaminase [Rickettsia typhi str. Wilmington]	F	Nucleotide transport and metabolism	1.09384	0.615089	1.37586	0.996084	1.01419
RPRO0411S00000068_at	RP070	PROTEIN-EXPORT PROTEIN SECB (secB)	RT0062	export protein SecB [Rickettsia typhi str. Wilmington]	U	Intracellular trafficking and secretion	-1.06724	0.869868	0.936455	0.943456	0.920539
RPRO0411S00000069_at	RP071	TRANSCRIPTIONAL ACTIVATOR PROTEIN CZCR (czcR)	RT0061	transcriptional activator protein CzcR [Rickettsia typhi str. Wilmington]	K,T	Transcription, Signal transduction mechanisms	-1.60129	0.114498	0.50639	0.761843	0.56401
RPRO0411S00000070_at	RP072	hypothetical protein	RT0060	hypothetical protein RT0060 [Rickettsia typhi str. Wilmington]	R	General function prediction only	-1.23165	0.499451	0.468338	0.96512	1.34091
RPRO0411S00000071_at	RP073	hypothetical protein	RT0059	hypothetical protein RT0059 [Rickettsia typhi str. Wilmington]	X	not in COG	-1.15311	0.653754	0.739341	1.23999	0.769611
RPRO0411S00000072_at	RP074	NAD(P) TRANSHYDROGENASE SUBUNIT BETA (pntB)	RT0058	NAD(P)(+) transhydrogenase (B-specific) beta subunit [Rickettsia typhi str. Wilmington]	X	not in COG	-1.02863	0.915957	0.517441	1.12665	1.64248
RPRO0411S00000073_at	RP075	hypothetical protein	RT0057	OmpW-like outer membrane protein [Rickettsia typhi str. Wilmington]	M	Cell wall/membrane biogenesis	1.1376	0.679898	0.703935	1.24405	2.25795
RPRO0411S00000075_at	RP077	PROLINE BETAINE TRANSPORTER (proP1)	RT0055	proline/betaine transporter ProP1 [Rickettsia typhi str. Wilmington]	X	not in COG	-1.17745	0.318416	0.870119	1.02758	0.698791
RPRO0411S00000076_at	RP079	PROTEIN-EXPORT MEMBRANE PROTEIN SECG (secG)	RT0053	protein-export membrane protein [Rickettsia typhi str. Wilmington]	U	Intracellular trafficking and secretion	1.59548	0.46556	1.80315	2.18686	0.893795
RPRO0411S00000079_at	RP082	hypothetical protein			X	not in COG	1.21979	0.627833	0.514911	2.93957	1.31509
RPRO0411S00000080_at	RP083	hypothetical protein	RT0052	190 kDa antigen precursor [Rickettsia typhi str. Wilmington]	X	not in COG	1.78752	0.156116	1.21159	1.64429	2.47294
RPRO0411S00000081_at	RP084	hypothetical protein			X	not in COG	1.76832	0.223134	1.12108	2.94676	1.34059
RPRO0411S00000082_at	RP085	CYSTEINYL-TRNA SYNTHETASE (cysS)	RT0051	cysteinyl-tRNA synthetase [Rickettsia typhi str. Wilmington]	J	Translation	-1.24918	0.448791	0.454259	1.15348	1.07985
RPRO0411S00000083_at	RP086	30S RIBOSOMAL PROTEIN S2 (rpsB)	RT0050	30S ribosomal protein S2 [Rickettsia typhi str. Wilmington]	X	not in COG	-1.29135	0.352572	0.747357	0.962591	0.569945
RPRO0411S00000086_at	RP089	3-DEOXY-D-MANNO-OCTULOSONIC-ACID TRANSFERASE (kdtA)	RT0048	3-deoxy-D-manno-octulosonic-acid transferase [Rickettsia typhi str. Wilmington]	M	Cell wall/membrane biogenesis	1.23656	0.375971	1.61902	1.38035	0.77074
RPRO0411S00000087_at	RP090	hypothetical protein	RT0047	hypothetical protein RT0047 [Rickettsia typhi str. Wilmington]	S	Function unknown	-1.0366	0.899904	0.653365	1.5453	1.01249
RPRO0411S00000088_at	RP091	ASPARTATE AMINOTRANSFERASE A (aatA)	RT0046	aspartate aminotransferase [Rickettsia typhi str. Wilmington]	E	Amino acid transport and metabolism	-1.19577	0.677134	0.319727	1.08993	1.12748
RPRO0411S00000089_at	RP092	hypothetical protein	RT0045	rickettsial conserved hypothetical protein [Rickettsia typhi str. Wilmington]	X	not in COG	1.46785	0.141257	1.54437	1.36913	1.45468
RPRO0411S00000090_at	RP093	VACJ LIPOPROTEIN PRECURSOR (vacJ)	RT0044	lipoprotein precursor [Rickettsia typhi str. Wilmington]	X	not in COG	1.27146	0.104084	1.52087	1.38321	0.973566
RPRO0411S00000091_at	RP094	hypothetical protein	RT0043	hypothetical protein RT0043 [Rickettsia typhi str. Wilmington]	Q	Secondary metabolites biosynthesis, transport and catabolism	1.60659	0.065657	1.81464	1.91025	1.22744
RPRO0411S00000092_at	RP095	ALANINE RACEMASE (alr)	RT0042	alanine racemase [Rickettsia typhi str. Wilmington]	M	Cell wall/membrane biogenesis	-1.16624	0.478727	0.888682	0.876712	0.80552
RPRO0411S00000093_at	RP096	hypothetical protein	RT0041	ABC transporter permease protein [Rickettsia typhi str. Wilmington]	X	not in COG	1.28908	0.370405	1.17336	1.11764	1.8349
RPRO0411S00000094_at	RP097	POSSIBLE RIBONUCLEOTIDE TRANSPORT ATP-BINDING PROTEIN MKL (mkl)	RT0040	ribonucleotide ABC transporter ATP-binding protein [Rickettsia typhi str. Wilmington]	Q	Secondary metabolites biosynthesis, transport and catabolism	1.41288	0.108699	1.26154	1.90852	1.22918
RPRO0411S00000096_at	RP099	50S RIBOSOMAL PROTEIN L28 (rpmB)	RT0038	50S ribosomal protein L28 [Rickettsia typhi str. Wilmington]	J	Translation	2.53357	0.31154	4.08139	1.71514	1.32662
RPRO0411S00000097_at	RP100	50S RIBOSOMAL PROTEIN L31 (rpmE)	RT0037	50S ribosomal protein L31 [Rickettsia typhi str. Wilmington]	J	Translation	-1.1209	0.736217	0.587045	1.55563	1.00297
RPRO0411S00000098_at	RP102	hypothetical protein	RT0035	GTP-binding protein [Rickettsia typhi str. Wilmington]	R	General function prediction only	-1.59602	0.363018	0.278674	0.94588	1.19687
RPRO0411S00000099_at	RP103	VIRB4 PROTEIN PRECURSOR (virB4)	RT0033	VirB4 protein precursor [Rickettsia typhi str. Wilmington]	U	Intracellular trafficking and secretion	-1.32937	0.464706	0.618872	0.76582	0.850642
RPRO0411S00000101_at	RP105	hypothetical protein	RT0031	VirB6-like protein of the type IV secretion system [Rickettsia typhi str. Wilmington]	U	Intracellular trafficking and secretion	1.2408	0.697759	2.79741	0.836654	1.14509
RPRO0411S00000102_at	RP106	hypothetical protein	RT0030	VirB6-like protein of the type IV secretion system [Rickettsia typhi str. Wilmington]	U	Intracellular trafficking and secretion	1.0153	0.886081	1.07128	0.985175	1.00222
RPRO0411S00000103_at	RP107	hypothetical protein	RT0029	VirB6-like protein of the type IV secretion system [Rickettsia typhi str. Wilmington]	U	Intracellular trafficking and secretion	-1.0318	0.916719	1.29074	0.97802	0.7101
RPRO0411S00000106_at	RP110	ACETATE KINASE (ackA)	RT0026	Acetokinase. [Rickettsia typhi str. Wilmington]	C	Energy production and conversion	1.05671	0.867842	1.64236	0.92457	0.968247
RPRO0411S00000107_at	RP111	TRNA (GUANINE-N1)-METHYLTRANSFERASE (trmD)	RT0025	tRNA (guanine-N(1)-)-methyltransferase [Rickettsia typhi str. Wilmington]	X	not in COG	1.03573	0.920063	0.799408	1.19639	1.02211
RPRO0411S00000108_at	RP112	50S RIBOSOMAL PROTEIN L19 (rplS)	RT0024	50S ribosomal protein L19 [Rickettsia typhi str. Wilmington]	X	not in COG	1.14338	0.4804	0.950224	1.17375	1.39349
RPRO0411S00000109_at	RP113	hypothetical protein	RT0023	hypothetical protein RT0023 [Rickettsia typhi str. Wilmington]	X	not in COG	1.05031	0.793267	1.34127	0.827972	0.961585
RPRO0411S00000111_at	RP115	NADH DEHYDROGENASE I CHAIN F (nuoF)	RT0021	Coenzyme Q reductase. [Rickettsia typhi str. Wilmington]	C	Energy production and conversion	-1.06565	0.882884	0.578292	1.06336	1.34328
RPRO0411S00000112_at	RP116	SIGNAL PEPTIDASE I (lepB)	RT0020	Bacterial leader peptidase I. [Rickettsia typhi str. Wilmington]	U	Intracellular trafficking and secretion	-1.32114	0.453965	0.283259	0.987684	1.30393
RPRO0411S00000113_at	RP117	RIBONUCLEASE III (rnc)	RT0019	ribonuclease III [Rickettsia typhi str. Wilmington]	K	Transcription	-1.222	0.588015	0.448969	1.19212	0.79889
RPRO0411S00000115_at	RP119	CROSSOVER JUNCTION ENDODEOXYRIBONUCLEASE RUVC (ruvC)	RT0017	Holliday junction resolvase [Rickettsia typhi str. Wilmington]	L	Replication, recombination and repair	-1.0314	0.926487	0.488463	1.40078	1.23969
RPRO0411S00000117_at	RP121	hypothetical protein	RT0110	ATP-binding protein Mrp [Rickettsia typhi str. Wilmington]	D	Cell cycle control, mitosis and meiosis	1.13786	0.587709	2.03686	0.774923	0.917295
RPRO0411S00000118_at	RP122	HFLK PROTEIN (hflK)	RT0111	protease activity modulator protein HflK [Rickettsia typhi str. Wilmington]	O	Posttranslational modification, protein turnover, chaperones	-1.75477	0.113695	0.790037	0.448407	0.591675
RPRO0411S00000119_at	RP123	HFLC PROTEIN (hflC)	RT0112	protease activity modulator protein HflC [Rickettsia typhi str. Wilmington]	O	Posttranslational modification, protein turnover, chaperones	-1.45039	0.147844	0.948466	0.580858	0.645163
RPRO0411S00000120_at	RP124	PROBABLE PERIPLASMIC SERINE PROTEASE DO-LIKE PRECURSOR (htrA)	RT0113	serine protease, HtrA/DegQ/DegS family [Rickettsia typhi str. Wilmington]	O	Posttranslational modification, protein turnover, chaperones	-1.11684	0.551142	0.911143	1.12804	0.733435
RPRO0411S00000121_at	RP125	hypothetical protein	RT0114	hypothetical protein RT0114 [Rickettsia typhi str. Wilmington]	R	General function prediction only	1.14078	0.531557	1.08389	1.36862	1.05762
RPRO0411S00000122_at	RP126	SUCCINATE DEHYDROGENASE CYTOCHROME B560 SUBUNIT (sdhC)	RT0115	succinate dehydrogenase cytochrome b-556 subunit [Rickettsia typhi str. Wilmington]	C	Energy production and conversion	-1.38483	0.17269	0.418978	0.787021	1.09747
RPRO0411S00000123_at	RP127	SUCCINATE DEHYDROGENASE HYDROPHOBIC MEMBRANE ANCHOR PROTEIN (sdhD)	RT0116	succinate dehydrogenase hydrophobic membrane anchor protein [Rickettsia typhi str. Wilmington]	C	Energy production and conversion	-1.17903	0.556351	0.78078	1.65855	0.450777
RPRO0411S00000124_at	RP128	SUCCINATE DEHYDROGENASE FLAVOPROTEIN SUBUNIT (sdhA)	RT0117	succinate dehydrogenase [Rickettsia typhi str. Wilmington]	C	Energy production and conversion	-1.39495	0.412679	0.411849	0.97164	0.727679
RPRO0411S00000125_at	RP129	PUTATIVE GLUTAMINE TRANSPORT SYSTEM PERMEASE PROTEIN GLNP (glnP)	RT0118	glutamine transport system permease protein GlnP [Rickettsia typhi str. Wilmington]	E	Amino acid transport and metabolism	-1.57715	0.428442	0.317302	0.969743	0.423098
RPRO0411S00000126_at	RP130	30S RIBOSOMAL PROTEIN S12 (rpsL)	RT0119	30S ribosomal protein S12 [Rickettsia typhi str. Wilmington]	X	not in COG	-1.26146	0.574164	0.604775	1.05289	0.579291
RPRO0411S00000127_at	RP131	30S RIBOSOMAL PROTEIN S7 (rpsG)	RT0120	30S ribosomal protein S7 [Rickettsia typhi str. Wilmington]	J	Translation	-1.26055	0.678043	0.402788	1.11845	0.891889
RPRO0411S00000128_at	RP132	ELONGATION FACTOR G (fusA)	RT0121	elongation factor EF-2 [Rickettsia typhi str. Wilmington]	J	Translation	-1.22921	0.706452	0.65692	0.826931	1.05939
RPRO0411S00000129_at	RP134	unknown (secE)	RT0123	translocase [Rickettsia typhi str. Wilmington]	U	Intracellular trafficking and secretion	1.08015	0.559281	0.825864	1.44453	1.09154
RPRO0411S00000130_at	RP135	TRANSCRIPTION ANTITERMINATION PROTEIN NUSG (nusG)	RT0124	transcription antitermination protein NusG [Rickettsia typhi str. Wilmington]	K	Transcription	-1.10048	0.692911	0.714159	1.3797	0.854817
RPRO0411S00000131_at	RP136	50S RIBOSOMAL PROTEIN L11 (rplK)	RT0125	50S ribosomal protein L11 [Rickettsia typhi str. Wilmington]	X	not in COG	-1.44098	0.368809	0.470437	0.70254	1.05004
RPRO0411S00000132_at	RP137	50S RIBOSOMAL PROTEIN L1 (rplA)	RT0126	50S ribosomal protein L1 [Rickettsia typhi str. Wilmington]	X	not in COG	-1.57028	0.448858	0.405546	0.704707	0.864608
RPRO0411S00000133_at	RP138	50S RIBOSOMAL PROTEIN L10 (rplJ)	RT0127	50S ribosomal protein L10 [Rickettsia typhi str. Wilmington]	J	Translation	-1.07742	0.833237	0.856215	1.26897	0.530898
RPRO0411S00000134_at	RP139	50S RIBOSOMAL PROTEIN L7 L12 (rplL)	RT0128	50S ribosomal protein L7/L12 [Rickettsia typhi str. Wilmington]	J	Translation	1.14835	0.472835	1.76083	0.871124	0.957714
RPRO0411S00000135_at	RP140	DNA-DIRECTED RNA POLYMERASE BETA CHAIN (rpoB)	RT0129	DNA-directed RNA polymerase beta subunit [Rickettsia typhi str. Wilmington]	K	Transcription	-1.98553	0.411261	0.304403	0.499936	0.875346
RPRO0411S00000136_at	RP141	DNA-DIRECTED RNA POLYMERASE BETA PRIME CHAIN (rpoC)	RT0130	DNA-directed RNA polymerase beta' subunit [Rickettsia typhi str. Wilmington]	K	Transcription	-1.52436	0.396419	0.568419	0.63159	0.871898
RPRO0411S00000138_at	RP143	hypothetical protein	RT0132	hypothetical protein RT0132 [Rickettsia typhi str. Wilmington]	D	Cell cycle control, mitosis and meiosis	-1.09677	0.778446	0.736002	0.626901	1.33084
RPRO0411S00000139_at	RP144	hypothetical protein	RT0133	rickettsial conserved hypothetical protein [Rickettsia typhi str. Wilmington]	X	not in COG	1.2277	0.479303	0.861361	1.88738	1.43301
RPRO0411S00000141_at	RP146	hypothetical protein	RT0135	rickettsial conserved hypothetical protein [Rickettsia typhi str. Wilmington]	X	not in COG	1.33047	0.214434	1.28262	1.04514	1.6244
RPRO0411S00000142_at	RP147	hypothetical protein	RT0136	conserved hypothetical protein (integral membrane protein) [Rickettsia typhi str. Wilmington]	R	General function prediction only	1.21561	0.619974	0.81213	1.24163	2.16962
RPRO0411S00000144_at	RP149	hypothetical protein	RT0138	hypothetical protein RT0138 [Rickettsia typhi str. Wilmington]	R	General function prediction only	1.61984	0.417411	1.35376	0.945867	2.16546
RPRO0411S00000145_at	RP150	AMINO-ACID ABC TRANSPORTER BINDING PROTEIN (yqiX)	RT0139	glutamine-binding periplasmic protein GlnH [Rickettsia typhi str. Wilmington]	E,T	Energy production and conversion, Signal Transduction mechanism	-1.43864	0.0935999	0.561865	0.811508	0.711693
RPRO0411S00000146_at	RP151	GLUTAMYL-tRNA AMIDOTRANSFERASE SUBUNIT B (gatB)	RT0140	aspartyl/glutamyl-tRNA amidotransferase subunit B [Rickettsia typhi str. Wilmington]	J	Translation	-1.85713	0.205291	1.43335	0.448943	0.35778
RPRO0411S00000147_at	RP152	GLUTAMYL-tRNA AMIDOTRANSFERASE SUBUNIT A (gatA)	RT0141	glutamyl-tRNA amidotransferase subunit A [Rickettsia typhi str. Wilmington]	X	not in COG	-1.09937	0.792146	0.908628	0.906539	0.918451
RPRO0411S00000148_at	RP153	GLUTAMYL-tRNA AMIDOTRANSFERASE SUBUNIT C (gatC)	RT0142	aspartyl/glutamyl-tRNA amidotransferase subunit C [Rickettsia typhi str. Wilmington]	J	Translation	-1.12175	0.315391	0.855666	0.995552	0.817516
RPRO0411S00000150_at	RP155	URIDYLATE KINASE (pyrH)	RT0144	uridylate kinase [Rickettsia typhi str. Wilmington]	F	Nucleotide transport and metabolism	1.01242	0.97528	0.774292	1.15225	1.05953
RPRO0411S00000151_at	RP156	hypothetical protein	RT0145	hypothetical protein RT0145 [Rickettsia typhi str. Wilmington]	P	Inorganic ion transport and metabolism	1.16006	0.508828	1.0302	1.46268	1.13403
RPRO0411S00000152_at	RP157	MULTIDRUG RESISTANCE PROTEIN B (emrB)	RT0146	multidrug resistance protein B [Rickettsia typhi str. Wilmington]	X	not in COG	1.33533	0.566482	0.633366	1.70281	1.73722
RPRO0411S00000153_at	RP158	hypothetical protein	RT0147	rickettsial conserved hypothetical protein [Rickettsia typhi str. Wilmington]	X	not in COG	1.31202	0.558486	2.36739	1.16181	0.974388
RPRO0411S00000155_at	RP161	hypothetical protein	RT0151	probable membrane associated zinc metalloprotease [Rickettsia typhi str. Wilmington]	M	Cell wall/membrane biogenesis	-1.0589	0.845927	0.83862	0.753013	1.15544
RPRO0411S00000156_at	RP162	N UTILIZATION SUBSTANCE PROTEIN B (nusB)	RT0152	transcription antitermination protein NusB [Rickettsia typhi str. Wilmington]	K	Transcription	-1.51899	0.00098765	0.63791	0.694646	0.641995
RPRO0411S00000157_at	RP163	CELL DIVISION PROTEIN FTSJ (ftsJ)	RT0153	rRNA (uridine-2'-O-)-methyltransferase (23S ribosomal RNA methyltransferase) [Rickettsia typhi str. Wilmington]	J	Translation	-1.35695	0.142146	0.612622	0.689952	0.888504
RPRO0411S00000158_at	RP164	hypothetical protein	RT0156	rickettsial conserved hypothetical protein [Rickettsia typhi str. Wilmington]	X	not in COG	1.59357	0.554213	2.3553	1.15533	1.49011
RPRO0411S00000159_at	RP165	hypothetical protein	RT0157	rickettsial conserved hypothetical protein [Rickettsia typhi str. Wilmington]	X	not in COG	-1.18884	0.479073	0.666075	0.767731	1.14496
RPRO0411S00000160_at	RP166	hypothetical protein	RT0158	hypothetical protein RT0158 [Rickettsia typhi str. Wilmington]	I	Lipid transport and metabolism	1.26151	0.602123	2.23426	1.67003	0.404069
RPRO0411S00000161_at	RP167	hypothetical protein			S	Function unknown	1.86175	0.090252	2.94195	1.69962	1.43264
RPRO0411S00000163_at	RP169	hypothetical protein	RT0160	rickettsial conserved hypothetical protein [Rickettsia typhi str. Wilmington]	S	Function unknown	1.97607	0.0502125	2.42589	1.39279	2.06238
RPRO0411S00000164_at	RP170	ACRIFLAVIN RESISTANCE PROTEIN D (acrD)	RT0161	acriflavin resistance protein D [Rickettsia typhi str. Wilmington]	V	Defense mechanisms	1.11631	0.720323	0.875725	0.958148	1.42186
RPRO0411S00000165_at	RP171	DNA-BINDING PROTEIN HU (hupA)	RT0162	DNA-binding protein HU [Rickettsia typhi str. Wilmington]	X	not in COG	1.34719	0.531626	1.9946	1.23445	1.14098
RPRO0411S00000166_at	RP172	DNA POLYMERASE III, DELTA SUBUNIT (holB)	RT0163	DNA polymerase III subunit delta [Rickettsia typhi str. Wilmington]	L	Replication, recombination and repair	1.24474	0.555748	0.928079	1.43839	1.33736
RPRO0411S00000167_at	RP173	SIGNAL RECOGNITION PARTICLE PROTEIN (ffh)	RT0164	signal recognition particle protein [Rickettsia typhi str. Wilmington]	U	Intracellular trafficking and secretion	1.66589	0.130994	1.86058	1.21263	1.89765
RPRO0411S00000170_at	RP176	PROTON SODIUM-GLUTAMATE SYMPORT PROTEIN (gltP)	RT0167	proton/sodium glutamate symporter [Rickettsia typhi str. Wilmington]	C	Energy production and conversion	-1.15719	0.552225	0.503457	0.865565	1.3947
RPRO0411S00000171_at	RP177	hypothetical protein	RT0168	probable periplasmic divalent cation tolerance protein CutA [Rickettsia typhi str. Wilmington]	P	Inorganic ion transport and metabolism	1.49267	0.202193	1.30514	1.18842	2.13231
RPRO0411S00000172_at	RP178	hypothetical protein	RT0169	6-pyruvoyl tetrahydrobiopterin synthase. [Rickettsia typhi str. Wilmington]	H	Coenzyme transport and metabolism	1.0217	0.94337	0.573091	1.28084	1.68629
RPRO0411S00000173_at	RP179	DIHYDROLIPOAMIDE ACETYLTRANSFERASE COMPONENT (sucB)	RT0170	dihydrolipoamide acetyltransferase [Rickettsia typhi str. Wilmington]	C	Energy production and conversion	-1.13479	0.628563	1.09958	0.7434	0.925758
RPRO0411S00000174_at	RP180	2-OXOGLUTARATE DEHYDROGENASE E1 COMPONENT (sucA)	RT0171	2-oxoglutarate dehydrogenase (lipoamide) E1 component [Rickettsia typhi str. Wilmington]	C	Energy production and conversion	-1.54693	0.292382	0.506646	0.726667	0.656864
RPRO0411S00000175_at	RP182	DNA REPAIR PROTEIN RECN (recN)	RT0173	DNA repair protein RecN [Rickettsia typhi str. Wilmington]	L	Replication, recombination and repair	-1.01414	0.932013	0.862362	1.17955	0.892334
RPRO0411S00000176_at	RP183	hypothetical protein	RT0174	probable lipoprotein [Rickettsia typhi str. Wilmington]	R	General function prediction only	1.19975	0.27703	1.30112	1.57749	0.901846
RPRO0411S00000177_at	RP184	DNAJ PROTEIN (dnaJ)	RT0175	chaperone protein DnaJ [Rickettsia typhi str. Wilmington]	O	Posttranslational modification, protein turnover, chaperones	-1.27916	0.466803	0.523114	0.544148	1.6134
RPRO0411S00000178_at	RP185	DNAK PROTEIN (dnaK)	RT0176	molecular chaperone DnaK [Rickettsia typhi str. Wilmington]	O	Posttranslational modification, protein turnover, chaperones	-1.64503	0.150203	0.392087	0.578569	1.1389
RPRO0411S00000179_at	RP186	PROTEASE DO (htrA)	RT0177	serine protease, HtrA/DegQ/DegS family [Rickettsia typhi str. Wilmington]	O	Posttranslational modification, protein turnover, chaperones	1.0251	0.911621	0.697453	1.25989	1.22037
RPRO0411S00000181_at	RP188	hypothetical protein	RT0178	rickettsial conserved hypothetical protein [Rickettsia typhi str. Wilmington]	X	not in COG	1.28622	0.441137	1.23877	1.86061	1.09226
RPRO0411S00000182_at	RP189	hypothetical protein	RT0179	hypothetical protein RT0179 [Rickettsia typhi str. Wilmington]	L	Replication, recombination and repair	-1.05342	0.864919	0.820583	0.819266	1.3228
RPRO0411S00000183_at	RP190	UBIQUINONE BIOSYNTHESIS PROTEIN COQ7 (coq7)	RT0180	ubiquinone biosynthesis protein CoQ7 [Rickettsia typhi str. Wilmington]	H	Coenzyme transport and metabolism	1.20966	0.633188	2.0173	1.00482	0.861333
RPRO0411S00000185_at	RP192	hypothetical protein	RT0182	rickettsial conserved hypothetical protein [Rickettsia typhi str. Wilmington]	X	not in COG	1.26342	0.614195	1.33789	1.05198	1.31212
RPRO0411S00000186_at	RP193	hypothetical protein	RT0183	2,3,4,5-tetrahydropyridine-2,6-dicarboxylate N-succinyltransferase [Rickettsia typhi str. Wilmington]	X	not in COG	1.09795	0.807654	0.971014	1.36354	1.11386
RPRO0411S00000187_at	RP194	2,3,4,5-TETRAHYDROPYRIDINE-2-CARBOXYLATE N-SUCCINYLTRANSFERASE (dapD)	RT0186	hypothetical protein RT0186 [Rickettsia typhi str. Wilmington]	E	Amino acid transport and metabolism	-1.26198	0.285957	0.668736	0.850022	0.881161
RPRO0411S00000188_at	RP196	hypothetical protein	RT0187	hypothetical protein RT0187 [Rickettsia typhi str. Wilmington]	T	Signal transduction mechanism	-1.02983	0.877926	1.50811	0.983339	0.613426
RPRO0411S00000190_at	RP198	hypothetical protein	RT0189	ferredoxin, 2Fe-2S (andrenodoxin-like) [Rickettsia typhi str. Wilmington]	X	not in COG	1.11551	0.71041	1.5322	0.763665	1.00416
RPRO0411S00000191_at	RP199	ADRENODOXIN PRECURSOR (adx1)	RT0190	chaperone protein HscA [Rickettsia typhi str. Wilmington]	C	Energy production and conversion	-1.02386	0.932673	1.34065	1.1823	0.701103
RPRO0411S00000192_at	RP200	HEAT SHOCK PROTEIN HSCA (hscA)	RT0191	co-chaperone HscB [Rickettsia typhi str. Wilmington]	O	Posttranslational modification, protein turnover, chaperones	-2.09547	0.0701806	0.754197	0.708012	0.154149
RPRO0411S00000194_at	RP202	RIBONUCLEASE HII (rnhB)	RT0193	excinuclease ABC subunit B [Rickettsia typhi str. Wilmington]	L	Replication, recombination and repair	1.43605	0.283035	2.51359	1.34678	0.9016
RPRO0411S00000196_at	RP204	GLUTAREDOXIN 3 (grxC1)	RT0195	probable ATP binding cassette transporter [Rickettsia typhi str. Wilmington]	O	Posttranslational modification, protein turnover, chaperones	2.84714	0.076856	2.10683	2.45381	5.16625
RPRO0411S00000197_at	RP205	MITOCHONDRIAL TRANSPORTER ATM1 PRECURSOR (atm1)	RT0196	DNA gyrase subunit A [Rickettsia typhi str. Wilmington]	O	Posttranslational modification, protein turnover, chaperones	1.05136	0.856392	0.939162	1.03822	1.13155
RPRO0411S00000198_at	RP206	DNA GYRASE SUBUNIT A (gyrA)			L	Replication, recombination and repair	-1.43223	0.357776	0.522349	0.81409	0.73341
RPRO0411S00000200_at	RP208	METHIONYL-TRNA DEFORMYLASE (def)	RT0197	peptide deformylase [Rickettsia typhi str. Wilmington]	X	not in COG	1.31653	0.157444	1.12152	1.35	1.57122
RPRO0411S00000201_at	RP209	METHIONYL-TRNA FORMYLTRANSFERASE (fmt)	RT0198	methionyl-tRNA formyltransferase [Rickettsia typhi str. Wilmington]	J	Translation	1.02656	0.945763	1.25193	1.36293	0.80233
RPRO0411S00000205_at	RP215	hypothetical protein	RT0206	rickettsial conserved hypothetical protein [Rickettsia typhi str. Wilmington]	X	not in COG	1.96029	0.111232	2.35648	1.62362	1.75099
RPRO0411S00000207_at	RP217	CYTOCHROME D UBIQUINOL OXIDASE SUBUNIT II (cydB)	RT0208	cytochrome d ubiquinol oxidase subunit II [Rickettsia typhi str. Wilmington]	C	Energy production and conversion	1.10942	0.727629	1.64974	1.62587	0.484035
RPRO0411S00000209_at	RP219	MITOCHONDRIAL PROTEASE (mpp)	RT0210	probable mitochondrial protease [Rickettsia typhi str. Wilmington]	R	General function prediction only	1.01943	0.943287	0.661374	1.69258	0.977249
RPRO0411S00000210_at	RP220	PHOSPHORIBOSYLAMINOIMIDAZOLE-SUCCINOCARBOXAMIDE SYNTHASE (purC)	RT0211	phosphoribosylaminoimidazole-succinocarboxamide synthase [Rickettsia typhi str. Wilmington]	X	not in COG	-1.11366	0.677801	0.962439	1.37915	0.64066
RPRO0411S00000215_at	RP225	hypothetical protein	RT0217	hypothetical protein RT0217 [Rickettsia typhi str. Wilmington]	S	Function unknown	-1.02922	0.879058	1.47586	0.706922	0.821922
RPRO0411S00000218_at	RP228	TAIL-SPECIFIC PROTEASE PRECURSOR (ctp)	RT0220	tail specific periplasmic protease precursor [Rickettsia typhi str. Wilmington]	M	Cell wall/membrane biogenesis	-1.39584	0.121857	0.802254	0.551341	0.870084
RPRO0411S00000220_at	RP230	hypothetical protein	RT0222	hypothetical protein RT0222 [Rickettsia typhi str. Wilmington]	S	Function unknown	2.01767	0.228572	2.84065	1.18714	1.70545
RPRO0411S00000221_at	RP231	hypothetical protein	RT0223	rickettsial conserved hypothetical protein [Rickettsia typhi str. Wilmington]	X	not in COG	1.46898	0.351006	2.29474	1.68337	0.864677
RPRO0411S00000223_at	RP233	50S RIBOSOMAL PROTEIN L13 (rplM)	RT0225	50S ribosomal protein L13 [Rickettsia typhi str. Wilmington]	X	not in COG	1.15286	0.490889	1.11764	1.25693	1.09555
RPRO0411S00000225_at	RP236	INVASION PROTEIN A (invA)	RT0228	dinucleoside polyphosphate hydrolase [Rickettsia typhi str. Wilmington]	L	Replication, recombination and repair	-2.05418	0.00202591	0.467894	0.572619	0.432484
RPRO0411S00000226_at	RP237	hypothetical protein	RT0229	response regulator protein [Rickettsia typhi str. Wilmington]	T	Signal transduction mechanism	-1.32081	0.183686	0.777951	0.583867	0.874661
RPRO0411S00000227_at	RP238	ELONGATION FACTOR P (efp)	RT0230	elongation factor P [Rickettsia typhi str. Wilmington]	J	Translation	1.47981	0.178362	1.40441	1.67357	1.45419
RPRO0411S00000228_at	RP239	EXTRAGENIC SUPPRESSOR PROTEIN SUHB (suhB)	RT0231	extragenic suppressor protein [Rickettsia typhi str. Wilmington]	G	Carbohydrate transport and metabolism	1.14891	0.534457	0.822307	1.58552	1.30364
RPRO0411S00000229_at	RP240	hypothetical protein	RT0232	rickettsial conserved hypothetical protein [Rickettsia typhi str. Wilmington]	X	not in COG	1.14701	0.62758	0.652936	1.83127	1.41777
RPRO0411S00000230_at	RP241	hypothetical protein	RT0233	phosphatidylserine decarboxylase [Rickettsia typhi str. Wilmington]	I	Lipid transport and metabolism	1.47436	0.0160752	1.84035	1.25748	1.37557
RPRO0411S00000231_at	RP242	CDP-DIACYLGLYCEROL--SERINE O-PHOSPHATIDYLTRANSFERASE (pssA)	RT0234	CDP-diacylglycerol--serine O-phosphatidyltransferase [Rickettsia typhi str. Wilmington]	I	Lipid transport and metabolism	-1.14935	0.589782	0.68857	1.5404	0.58884
RPRO0411S00000232_at	RP243	MULTIDRUG RESISTANCE PROTEIN A (emrA)	RT0235	multidrug resistance protein A [Rickettsia typhi str. Wilmington]	V	Defense mechanisms	-1.12593	0.715378	1.10025	0.699877	0.91149
RPRO0411S00000233_at	RP244	hypothetical protein	RT0236	rickettsial conserved hypothetical protein [Rickettsia typhi str. Wilmington]	X	not in COG	1.23968	0.517142	1.66881	1.35752	0.889111
RPRO0411S00000234_at	RP245	BOLA PROTEIN HOMOLOG (bolA)	RT0237	BolA-like protein [Rickettsia typhi str. Wilmington]	T	Signal transduction mechanism	1.46926	0.443277	1.73628	2.35801	1.15789
RPRO0411S00000236_at	RP247	UDP-N-ACETYLMURAMATE--ALANINE LIGASE (murC)	RT0239	UDP-N-acetylmuramate--L-alanine ligase [Rickettsia typhi str. Wilmington]	M	Cell wall/membrane biogenesis	-1.38576	0.294866	0.707259	0.796387	0.627291
RPRO0411S00000237_at	RP248	UDP-N-ACETYLENOLPYRUVOYLGLUCOSAMINE REDUCTASE (murB)	RT0240	UDP-N-acetylenolpyruvoylglucosamine reductase [Rickettsia typhi str. Wilmington]	M	Cell wall/membrane biogenesis	1.13559	0.550053	1.24069	1.17068	1.04121
RPRO0411S00000238_at	RP249	D-ALANINE--D-ALANINE LIGASE (ddlB)	RT0241	D-alanylalanine synthetase [Rickettsia typhi str. Wilmington]	M	Cell wall/membrane biogenesis	-1.11214	0.65271	1.04669	0.930184	0.699827
RPRO0411S00000239_at	RP250	CELL DIVISION PROTEIN FTSQ (ftsQ)	RT0242	cell division protein FtsQ [Rickettsia typhi str. Wilmington]	M	Cell wall/membrane biogenesis	-1.04871	0.904815	1.22532	1.16853	0.651629
RPRO0411S00000240_at	RP251	CELL DIVISION PROTEIN FTSA (ftsA)	RT0243	cell division protein FtsA [Rickettsia typhi str. Wilmington]	D	Cell cycle control, mitosis and meiosis	-1.22502	0.446078	0.800702	1.09914	0.695964
RPRO0411S00000242_at	RP253	CYTOCHROME C (cycM)	RT0245	cytochrome c [Rickettsia typhi str. Wilmington]	C	Energy production and conversion	-1.44811	0.37699	0.861937	0.637899	0.5804
RPRO0411S00000243_at	RP254	UDP-3-O-[3-HYDROXYMYRISTOYL] N-ACETYLGLUCOSAMINE DEACETYLASE (lpxC)	RT0246	UDP-3-O-[3-hydroxymyristoyl] N-acetylglucosamine deacetylase [Rickettsia typhi str. Wilmington]	X	not in COG	2.06752	0.0858604	2.47594	1.842	1.99162
RPRO0411S00000246_at	RP257	CYTOCHROME C OXIDASE ASSEMBLY PROTEI (coxW)			O	Posttranslational modification, protein turnover, chaperones	-1.35954	0.528357	0.336062	1.39636	1.06039
RPRO0411S00000247_at	RP258	hypothetical protein	RT0249	Pseudouridine synthase. [Rickettsia typhi str. Wilmington]	J	Translation	1.16978	0.106281	0.953333	1.3617	1.23145
RPRO0411S00000248_at	RP259	PENICILLIN-BINDING PROTEIN 4* (pbpE)	RT0250	penicillin binding protein 4* [Rickettsia typhi str. Wilmington]	V	Defense mechanisms	-1.32295	0.284052	0.890935	0.898961	0.554424
RPRO0411S00000249_at	RP260	EXODEOXYRIBONUCLEASE III (xthA1)	RT0251	E.coli exonuclease III. [Rickettsia typhi str. Wilmington]	L	Replication, recombination and repair	-1.10785	0.803801	0.503468	1.39745	0.711698
RPRO0411S00000250_at	RP261	PYRUVATE DEHYDROGENASE E1 COMPONENT, ALPHA SUBUNIT PRECURSOR (pdhA)	RT0252	Pyruvate decarboxylase. [Rickettsia typhi str. Wilmington]	C	Energy production and conversion	1.04691	0.819448	0.669769	1.19764	1.4179
RPRO0411S00000251_at	RP262	PYRUVATE DEHYDROGENASE E1 COMPONENT, BETA SUBUNIT PRECURSOR (pdhB)	RT0253	dihydrolipoamide acetyltransferase [Rickettsia typhi str. Wilmington]	C	Energy production and conversion	-1.10567	0.631032	0.78594	0.753384	1.24947
RPRO0411S00000253_at	RP264	hypothetical protein	RT0255	hypothetical protein RT0255 [Rickettsia typhi str. Wilmington]	M	Cell wall/membrane biogenesis	-1.18122	0.525416	1.40179	0.657257	0.580944
RPRO0411S00000254_at	RP265	ISOCITRATE DEHYDROGENASE (icd)	RT0256	isocitrate dehydrogenase [Rickettsia typhi str. Wilmington]	C,E	Energy production and conversion, Amino acid transport and metabolism	-1.09026	0.72127	0.634498	0.798705	1.31648
RPRO0411S00000255_at	RP266	hypothetical protein	RT0257	hypothetical protein RT0257 [Rickettsia typhi str. Wilmington]	P	Inorganic ion transport and metabolism	-1.27981	0.559694	0.869114	1.19524	0.606204
RPRO0411S00000256_at	RP267	hypothetical protein	RT0258	hypothetical protein RT0258 [Rickettsia typhi str. Wilmington]	P	Inorganic ion transport and metabolism	-1.60963	0.116868	0.491646	0.956737	0.57136
RPRO0411S00000257_at	RP268	HAEM EXPORTER PROTEIN B (ccmB)	RT0259	heme exporter protein B [Rickettsia typhi str. Wilmington]	X	not in COG	-1.96006	0.0754253	0.572502	0.793052	0.326479
RPRO0411S00000258_at	RP269	hypothetical protein	RT0260	rickettsial conserved hypothetical protein [Rickettsia typhi str. Wilmington]	X	not in COG	1.12001	0.53887	0.908453	1.1572	1.44254
RPRO0411S00000259_at	RP270	CYTOCHROME B6-F COMPLEX IRON-SULFUR SUBUNIT (petA)	RT0261	Complex III (mitochondrial electron transport). [Rickettsia typhi str. Wilmington]	C	Energy production and conversion	-1.87884	0.186203	0.249602	0.699812	0.906529
RPRO0411S00000260_at	RP271	CYTOCHROME B (petB)	RT0262	Complex III (mitochondrial electron transport). [Rickettsia typhi str. Wilmington]	C	Energy production and conversion	1.11813	0.563052	1.25675	1.13952	1.01659
RPRO0411S00000265_at	RP277	hypothetical protein	RT0268	rickettsial conserved hypothetical protein [Rickettsia typhi str. Wilmington]	X	not in COG	6.19435	0.00574299	9.03404	6.14894	4.04348
RPRO0411S00000266_at	RP278	hypothetical protein	RT0269	rickettsial conserved hypothetical protein [Rickettsia typhi str. Wilmington]	X	not in COG	2.30533	0.0913529	1.78531	6.59514	1.33797
RPRO0411S00000268_at	RP280	ROD SHAPE-DETERMINING PROTEIN RODA (rodA)	RT0271	rod shape determining protein [Rickettsia typhi str. Wilmington]	X	not in COG	1.13548	0.536036	1.19402	1.61851	0.839225
RPRO0411S00000272_at	RP284	NADH DEHYDROGENASE I CHAIN N (nuoN2)	RT0275	NADH dehydrogenase subunit N [Rickettsia typhi str. Wilmington]	C,P	Energy production and conversion, Inorganic ion transport and metabolism	1.46221	0.116196	1.70668	1.61685	1.07829
RPRO0411S00000274_at	RP286	PROBABLE CONJUGAL TRANSFER PROTEIN TRBG PRECURSOR (trbG)	RT0277	probable VirB9-like conjugal transfer protein precursor [Rickettsia typhi str. Wilmington]	U	Intracellular trafficking and secretion	-1.33244	0.284916	0.570111	0.828719	0.826778
RPRO0411S00000275_at	RP287	VIRB8 PROTEIN (virB8)	RT0278	VirB8-like protein of type IV secretion system [Rickettsia typhi str. Wilmington]	U	Intracellular trafficking and secretion	2.63914	0.0528292	3.612	2.81805	1.8327
RPRO0411S00000276_at	RP288	hypothetical protein	RT0279	rickettsial conserved hypothetical protein [Rickettsia typhi str. Wilmington]	X	not in COG	2.23257	0.211047	5.19777	1.25631	1.31724
RPRO0411S00000277_at	RP289	hypothetical protein	RT0280	VirB8-like protein of the Type IV secretion system [Rickettsia typhi str. Wilmington]	U	Intracellular trafficking and secretion	1.78699	0.161239	2.65368	1.3687	1.61245
RPRO0411S00000278_at	RP290	VIRB9 PROTEIN PRECURSOR (virB9)	RT0281	VirB9 protein precursor of the type IV secretion system [Rickettsia typhi str. Wilmington]	U	Intracellular trafficking and secretion	1.44409	0.392793	1.75074	1.62409	1.18366
RPRO0411S00000279_at	RP291	VIRB10 PROTEIN (virB10)	RT0282	VirB10 protein of the type IV secretion system [Rickettsia typhi str. Wilmington]	X	not in COG	1.24932	0.343592	0.832744	1.30827	1.60126
RPRO0411S00000280_at	RP292	VIRB11 PROTEIN (virB11)	RT0283	VirB11 protein of the type IV secretion system [Rickettsia typhi str. Wilmington]	N,U	Cell motility, Intracellular trafficking and secretion	1.05673	0.849846	1.27206	1.09602	0.892154
RPRO0411S00000282_at	RP294	GUANOSINE PENTAPHOSPHATE PHOSPHOHYDROLASE (gppA)	RT0285	Guanosine pentaphosphate phosphohydrolase. [Rickettsia typhi str. Wilmington]	F,P	Nucleotide transport and metabolism, Inorganic ion transport and metabolism	1.26958	0.313518	1.70971	1.1565	1.10412
RPRO0411S00000283_at	RP295	hypothetical protein	RT0286	rickettsial conserved hypothetical protein [Rickettsia typhi str. Wilmington]	X	not in COG	1.92239	0.131305	1.40014	1.57877	3.28865
RPRO0411S00000285_at	RP297	CYSQ PROTEIN (cysQ)	RT0288	3'(2'),5'-bisphosphate nucleotidase CysQ [Rickettsia typhi str. Wilmington]	P	Inorganic ion transport and metabolism	1.32508	0.421215	1.26016	1.17167	1.45588
RPRO0411S00000286_at	RP298	DNA MISMATCH REPAIR PROTEIN MUTS (mutS)	RT0289	DNA mismatch repair protein [Rickettsia typhi str. Wilmington]	L	Replication, recombination and repair	-1.26765	0.293097	0.682106	0.796246	0.854377
RPRO0411S00000287_at	RP299	GALACTOSE-6-PHOSPHATE ISOMERASE LACB SUBUNIT (lacA)	RT0290	ribose-5-phosphate isomerase B [Rickettsia typhi str. Wilmington]	G	Carbohydrate transport and metabolism	-1.5639	0.143216	1.12207	0.609528	0.325835
RPRO0411S00000289_at	RP301	THY1 PROTEIN (thyA)	RT0292	thymidylate synthase [Rickettsia typhi str. Wilmington]	F	Nucleotide transport and metabolism	1.21684	0.581637	1.2302	0.791172	1.49609
RPRO0411S00000290_at	RP302	TOLB PROTEIN PRECURSOR (tolB)	RT0293	translocation protein TolB precursor [Rickettsia typhi str. Wilmington]	U	Intracellular trafficking and secretion	-1.20463	0.463225	0.440722	1.16002	0.959555
RPRO0411S00000291_at	RP303	RNA POLYMERASE SIGMA-32 FACTOR (rpoH)	RT0294	RNA polymerase sigma factor [Rickettsia typhi str. Wilmington]	K	Transcription	-1.37335	0.450463	0.680332	0.71724	0.88993
RPRO0411S00000294_at	RP306	hypothetical protein	RT0296	tRNA (5-methylaminomethyl-2-thiouridylate)-methyltransferase [Rickettsia typhi str. Wilmington]	J	Translation	-1.35559	0.14447	0.546962	1.05749	0.652277
RPRO0411S00000295_at	RP307	CATIONIC AMINO ACID TRANSPORTER-1 (atrc1)	RT0297	AtrC1-like cationic amino acid transporter protein [Rickettsia typhi str. Wilmington]	E	Amino acid transport and metabolism	-1.72845	0.381814	0.330648	0.687255	1.85766
RPRO0411S00000296_at	RP308	HISTIDYL-TRNA SYNTHETASE (hisS)	RT0298	histidyl-tRNA synthetase [Rickettsia typhi str. Wilmington]	J	Translation	-1.27269	0.310634	0.767861	0.947091	0.705496
RPRO0411S00000298_at	RP310	TOLR PROTEIN (tolR)	RT0300	TolR protein [Rickettsia typhi str. Wilmington]	U	Intracellular trafficking and secretion	1.18535	0.507046	0.626828	1.55819	1.74239
RPRO0411S00000301_at	RP314	ALKALINE PROTEASE SECRETION PROTEIN APRE (aprE)	RT0304	alkaline proteinase secretion protein [Rickettsia typhi str. Wilmington]	M	Cell wall/membrane biogenesis	-1.31694	0.233061	0.907466	0.70275	0.72168
RPRO0411S00000303_at	RP316	ASPARTATE-SEMIALDEHYDE DEHYDROGENASE (asd)	RT0306	aspartate-semialdehyde dehydrogenase [Rickettsia typhi str. Wilmington]	E	Amino acid transport and metabolism	-1.27212	0.331432	0.816994	0.870458	0.641612
RPRO0411S00000304_at	RP317	PROTEIN KINASE C INHIBITOR 1 (pkcI)	RT0307	protein kinase C inhibitor 1 [Rickettsia typhi str. Wilmington]	F,G	Nucleotide transport and metabolism, Carbohydrate transport and metabolism	1.33009	0.143042	1.37962	1.49046	1.10484
RPRO0411S00000305_at	RP318	hypothetical protein	RT0308	hypothetical protein RT0308 [Rickettsia typhi str. Wilmington]	C	Energy production and conversion	1.52764	0.381869	2.2347	1.39251	1.00617
RPRO0411S00000306_at	RP319	HEAT SHOCK PROTEIN HSLV (hslV)	RT0309	ATP-dependent protease peptidase subunit [Rickettsia typhi str. Wilmington]	O	Posttranslational modification, protein turnover, chaperones	-1.16294	0.274292	0.840922	0.918561	0.815708
RPRO0411S00000307_at	RP320	HEAT SHOCK PROTEIN HSLU (hslU)	RT0310	ATP-dependent protease ATP-binding subunit [Rickettsia typhi str. Wilmington]	O	Posttranslational modification, protein turnover, chaperones	1.11718	0.63586	0.924227	1.16688	1.29009
RPRO0411S00000308_at	RP321	LIPID-A-DISACCHARIDE SYNTHASE (lpxB)	RT0311	lipid-A-disaccharide synthase [Rickettsia typhi str. Wilmington]	M	Cell wall/membrane biogenesis	-1.19192	0.119007	0.885254	0.958334	0.680855
RPRO0411S00000309_at	RP322	hypothetical protein	RT0312	hypothetical protein RT0312 [Rickettsia typhi str. Wilmington]	X	not in COG	-1.04443	0.755929	0.696647	1.13095	1.08127
RPRO0411S00000311_at	RP324	hypothetical protein	RT0315	BioY family protein [Rickettsia typhi str. Wilmington]	R	General function prediction only	-1.08138	0.62186	0.880091	1.09412	0.858305
RPRO0411S00000312_at	RP325	GLUTAMYL-TRNA SYNTHETASE (gltX1)	RT0316	glutamyl-tRNA synthetase [Rickettsia typhi str. Wilmington]	J	Translation	-1.53521	0.0206672	0.508843	0.869399	0.613764
RPRO0411S00000313_at	RP326	DNA TOPOISOMERASE I (topA)	RT0317	DNA topoisomerase I [Rickettsia typhi str. Wilmington]	L	Replication, recombination and repair	-1.39517	0.225585	0.868433	0.542102	0.857891
RPRO0411S00000314_at	RP327	THIOREDOXIN PEROXIDASE 1 (tdpX1)	RT0318	thioredoxin peroxidase I [Rickettsia typhi str. Wilmington]	O	Posttranslational modification, protein turnover, chaperones	-1.86964	0.0592647	0.682098	0.621638	0.333256
RPRO0411S00000315_at	RP328	hypothetical protein	RT0319	hypothetical protein RT0319 [Rickettsia typhi str. Wilmington]	O	Posttranslational modification, protein turnover, chaperones	-2.24204	0.018073	0.323458	0.640378	0.376165
RPRO0411S00000316_at	RP329	hypothetical protein	RT0320	hypothetical protein RT0320 [Rickettsia typhi str. Wilmington]	R	General function prediction only	-1.83103	0.00015768	0.523232	0.52793	0.59071
RPRO0411S00000317_at	RP330	hypothetical protein	RT0321	Holliday junction resolvase-like protein [Rickettsia typhi str. Wilmington]	X	not in COG	-1.07633	0.852671	1.02336	2.08509	0.591808
RPRO0411S00000320_at	RP333	CAPD PROTEIN (capD)	RT0323	sugar epimerase [Rickettsia typhi str. Wilmington]	M,G	Cell wall/membrane biogenesis, Carbohydrate transport and metabolism genes	-1.43059	0.449045	0.513151	0.764001	0.811409
RPRO0411S00000322_at	RP335	hypothetical protein	RT0325	rickettsial conserved hypothetical protein [Rickettsia typhi str. Wilmington]	X	not in COG	-1.72453	0.02672	0.579032	0.658871	0.516404
RPRO0411S00000323_at	RP336	hypothetical protein	RT0326	probable glycosyltransferase [Rickettsia typhi str. Wilmington]	M	Cell wall/membrane biogenesis	-1.51755	0.273137	0.608435	0.858853	0.391872
RPRO0411S00000325_at	RP338	hypothetical protein	RT0328	hypothetical protein RT0328 [Rickettsia typhi str. Wilmington]	S	Function unknown	1.25986	0.219171	1.42154	1.62397	0.828527
RPRO0411S00000327_at	RP340	hypothetical protein	RT0330	WaaG-like sugar transferase [Rickettsia typhi str. Wilmington]	M	Cell wall/membrane biogenesis	1.14273	0.627904	0.681382	1.37552	1.78612
RPRO0411S00000328_at	RP341	hypothetical protein	RT0331	probable efflux transporter [Rickettsia typhi str. Wilmington]	M	Cell wall/membrane biogenesis	1.28879	0.375639	2.16114	0.651464	1.42368
RPRO0411S00000329_at	RP342	hypothetical protein	RT0332	rickettsial conserved hypothetical protein [Rickettsia typhi str. Wilmington]	X	not in COG	1.08004	0.73107	0.855534	1.50842	1.01735
RPRO0411S00000330_at	RP343	hypothetical protein	RT0333	possible hydrolase [Rickettsia typhi str. Wilmington]	R	General function prediction only	1.39971	0.0186125	1.63349	1.52608	1.10588
RPRO0411S00000332_at	RP345	30S RIBOSOMAL PROTEIN S4 (rpsD)	RT0335	30S ribosomal protein S4 [Rickettsia typhi str. Wilmington]	J	Translation	-1.01383	0.96222	0.979727	1.15098	0.894168
RPRO0411S00000334_at	RP347	OUTER MEMBRANE ASSEMBLY PROTEIN (asmA)	RT0336	outer membrane assembly protein AsmA [Rickettsia typhi str. Wilmington]	M	Cell wall/membrane biogenesis	1.21097	0.276584	1.21576	1.01999	1.38214
RPRO0411S00000335_at	RP348	hypothetical protein	RT0337	16S rRNA-processing protein [Rickettsia typhi str. Wilmington]	J	Translation	1.86978	0.147065	1.99654	1.27624	2.12986
RPRO0411S00000337_at	RP350	EXODEOXYRIBONUCLEASE SMALL SUBUNIT (xseB)	RT0339	exodeoxyribonuclease VII small subunit [Rickettsia typhi str. Wilmington]	L	Replication, recombination and repair	1.64456	0.238088	1.77894	1.04262	1.90992
RPRO0411S00000338_at	RP351	DNA-3-METHYLADENINE GLYCOSIDASE (mpg)	RT0340	3-methyladenine DNA glycosylase [Rickettsia typhi str. Wilmington]	X	not in COG	-1.06972	0.663407	0.816934	1.10832	0.915161
RPRO0411S00000343_at	RP355	NADH DEHYDROGENASE I CHAIN C (nuoC)	RT0344	NADH dehydrogenase subunit C [Rickettsia typhi str. Wilmington]	X	not in COG	1.198	0.0237752	1.13141	1.34369	1.14195
RPRO0411S00000344_at	RP356	NADH DEHYDROGENASE I CHAIN B (nuoB)	RT0345	NADH dehydrogenase beta subunit [Rickettsia typhi str. Wilmington]	C	Energy production and conversion	-1.57672	0.288167	0.526366	0.652403	0.719339
RPRO0411S00000345_at	RP357	NADH DEHYDROGENASE I CHAIN A (nuoA)	RT0346	NADH dehydrogenase alpha subunit [Rickettsia typhi str. Wilmington]	C	Energy production and conversion	1.61354	0.173738	1.12506	2.07447	1.81369
RPRO0411S00000347_at	RP359	hypothetical protein	RT0348	hypothetical protein RT0348 [Rickettsia typhi str. Wilmington]	X	not in COG	1.46118	0.261277	1.10759	2.36798	1.5742
RPRO0411S00000350_at	RP363	hypothetical protein	RT0351	rickettsial conserved hypothetical protein [Rickettsia typhi str. Wilmington]	X	not in COG	1.52378	0.355712	1.81807	1.0074	1.52545
RPRO0411S00000351_at	RP364	hypothetical protein	RT0352	rickettsial conserved hypothetical protein [Rickettsia typhi str. Wilmington]	X	not in COG	-1.33392	0.306267	0.542364	0.807772	1.10438
RPRO0411S00000353_at	RP366	APOLIPOPROTEIN N-ACYLTRANSFERASE (lnt)	RT0354	apolipoprotein N-acyltransferase [Rickettsia typhi str. Wilmington]	M	Cell wall/membrane biogenesis	-1.02393	0.925856	0.835826	1.43755	0.668088
RPRO0411S00000354_at	RP367	hypothetical protein	RT0355	hypothetical protein RT0355 [Rickettsia typhi str. Wilmington]	R	General function prediction only	1.0686	0.823888	0.825475	1.19086	1.49538
RPRO0411S00000355_at	RP368	hypothetical protein	RT0356	ABC transporter permease protein [Rickettsia typhi str. Wilmington]	R	General function prediction only	1.0347	0.85769	0.7386	1.07275	1.26764
RPRO0411S00000356_at	RP369	ABC TRANSPORTER ATP-BINDING PROTEIN (potG)	RT0357	ABC transporter ATP binding protein [Rickettsia typhi str. Wilmington]	R	General function prediction only	1.29315	0.40211	1.4147	1.19715	1.25709
RPRO0411S00000359_at	RP372	hypothetical protein	RT0360	hypothetical protein RT0360 [Rickettsia typhi str. Wilmington]	R	General function prediction only	-1.40615	0.145163	0.5326	1.15021	0.625015
RPRO0411S00000361_at	RP374	PROTEIN TRANSPORT PROTEIN SEC7 (sec7)	RT0362	Sec7-domain containing protein transport protein [Rickettsia typhi str. Wilmington]	R	General function prediction only	2.62708	0.0646238	3.34723	5.61831	1.73787
RPRO0411S00000362_at	RP375	PROLINE BETAINE TRANSPORTER (proP3)	RT0363	proline/betaine transporter ProP3 [Rickettsia typhi str. Wilmington]	X	not in COG	-1.09646	0.491606	0.991521	0.694859	1.08429
RPRO0411S00000363_at	RP376	MALATE DEHYDROGENASE (mdh)	RT0365	malate dehydrogenase [Rickettsia typhi str. Wilmington]	C	Energy production and conversion	-1.1869	0.393889	1.03651	0.718922	0.857023
RPRO0411S00000364_at	RP377	ADP,ATP CARRIER PROTEIN (tlc2)	RT0366	ADP/ATP carrier protein 2 [Rickettsia typhi str. Wilmington]	C	Energy production and conversion	-1.22899	0.064535	0.950487	0.763418	0.73383
RPRO0411S00000365_at	RP378	CTP SYNTHASE (pyrG)	RT0367	CTP synthetase [Rickettsia typhi str. Wilmington]	F	Nucleotide transport and metabolism	1.02262	0.927557	0.781033	1.87071	0.826217
RPRO0411S00000366_at	RP379	3-DEOXY-MANNO-OCTULOSONATE CYTIDYLYLTRANSFERASE (kdsB)	RT0368	3-deoxy-manno-octulosonate cytidylyltransferase [Rickettsia typhi str. Wilmington]	M	Cell wall/membrane biogenesis	1.29021	0.498565	1.74503	1.09011	0.907935
RPRO0411S00000368_at	RP383	GTP CYCLOHYDROLASE I (folE)	RT0371	GTP cyclohydrolase I [Rickettsia typhi str. Wilmington]	H	Coenzyme transport and metabolism	-1.28916	0.274197	0.89636	0.814502	0.646627
RPRO0411S00000369_at	RP384	PROLYL-TRNA SYNTHETASE (proS)	RT0372	prolyl-tRNA synthetase [Rickettsia typhi str. Wilmington]	J	Translation	-1.50942	0.0975384	0.400901	0.705574	0.895678
RPRO0411S00000370_at	RP385	HOLLIDAY JUNCTION DNA HELICASE RUVA (ruvA)	RT0374	Holliday junction DNA helicase motor protein [Rickettsia typhi str. Wilmington]	L	Replication, recombination and repair	-1.27345	0.552668	0.293203	1.2922	1.36314
RPRO0411S00000371_at	RP386	HOLLIDAY JUNCTION DNA HELICASE RUVB (ruvB)	RT0375	Holliday junction DNA helicase RuvB [Rickettsia typhi str. Wilmington]	L	Replication, recombination and repair	-1.1927	0.267704	0.992065	0.962544	0.633071
RPRO0411S00000372_at	RP387	PROBABLE TRANSPORT ATP-BINDING PROTEIN MSBA (msbA1)	RT0376	lipid A export ATP-binding/permease protein MsbA [Rickettsia typhi str. Wilmington]	V	Defense mechanisms	1.29658	0.184784	0.908494	1.68085	1.42691
RPRO0411S00000373_at	RP388	hypothetical protein			V	Defense mechanisms	-1.397	0.552755	0.457423	0.946369	0.568238
RPRO0411S00000376_at	RP391	hypothetical protein	RT0379	possible periplasmic protein [Rickettsia typhi str. Wilmington]	R	General function prediction only	-1.03648	0.897717	0.731699	1.39445	1.04763
RPRO0411S00000377_at	RP392	hypothetical protein	RT0380	putative intracellular septation protein [Rickettsia typhi str. Wilmington]	D	Cell cycle control, mitosis and meiosis	-1.6593	0.234513	0.442702	0.912875	0.678782
RPRO0411S00000379_at	RP394	hypothetical protein	RT0382	hypothetical protein RT0382 [Rickettsia typhi str. Wilmington]	X	not in COG	2.1952	0.139088	2.78246	2.01657	1.79413
RPRO0411S00000380_at	RP395	hypothetical protein	RT0383	rickettsial conserved hypothetical protein [Rickettsia typhi str. Wilmington]	X	not in COG	1.04034	0.733308	0.89222	1.20225	1.08469
RPRO0411S00000381_at	RP396	hypothetical protein	RT0384	Protocatechuate oxygenase. [Rickettsia typhi str. Wilmington]	Q	Secondary metabolites biosynthesis, transport and catabolism	1.03431	0.917617	1.52219	1.11142	0.715497
RPRO0411S00000382_at	RP397	THIOL:DISULFIDE INTERCHANGE PROTEIN TLPA (tlpA)	RT0385	thiol-disulfide interchange protein [Rickettsia typhi str. Wilmington]	O,C	Posttranslational modification, protein turnover, chaperones, Energy production and conversion	-1.25687	0.254436	0.666684	0.916508	0.782355
RPRO0411S00000383_at	RP398	POSSIBLE PROTEASE SOHB (sohB)	RT0386	probable protease [Rickettsia typhi str. Wilmington]	U,O	Intracellular trafficking and secretion, Posttranslational modification, protein turnover, chaperones	-1.29297	0.429304	0.694936	0.781361	0.830098
RPRO0411S00000386_at	RP401	hypothetical protein	RT0389	rickettsial conserved hypothetical protein [Rickettsia typhi str. Wilmington]	X	not in COG	1.10926	0.826638	0.529311	1.03201	2.37907
RPRO0411S00000392_at	RP407	hypothetical protein	RT0393	hypothetical protein RT0393 [Rickettsia typhi str. Wilmington]	M	Cell wall/membrane biogenesis	-1.71945	0.00108566	0.630478	0.552403	0.568305
RPRO0411S00000393_at	RP408	LIPOPROTEIN SIGNAL PEPTIDASE (lspA)	RT0394	signal peptidase II [Rickettsia typhi str. Wilmington]	M, U	Cell wall/membrane biogenesis, Intracellular trafficking and secretion	-1.16412	0.615322	0.623304	1.40103	0.881935
RPRO0411S00000394_at	RP409	hypothetical protein	RT0395	rickettsial conserved hypothetical protein [Rickettsia typhi str. Wilmington]	X	not in COG	-1.09056	0.901039	0.840936	0.682975	0.997468
RPRO0411S00000396_at	RP411	CELL DIVISION PROTEIN FTSW (ftsW)	RT0397	cell division protein FtsW [Rickettsia typhi str. Wilmington]	X	not in COG	-1.17583	0.537909	0.618535	1.12817	0.993938
RPRO0411S00000398_at	RP413	hypothetical protein	RT0399	rickettsial conserved hypothetical protein [Rickettsia typhi str. Wilmington]	X	not in COG	1.41898	0.451863	2.33265	1.61927	0.981717
RPRO0411S00000399_at	RP414	CAPM PROTEIN (capM2)	RT0400	glycosyltransferase [Rickettsia typhi str. Wilmington]	M	Cell wall/membrane biogenesis	1.02708	0.958126	0.622365	1.14392	1.29043
RPRO0411S00000400_at	RP415	DIAMINOPIMELATE EPIMERASE (dapF)	RT0401	diaminopimelate epimerase [Rickettsia typhi str. Wilmington]	E	Amino acid transport and metabolism	1.16674	0.569272	1.17381	1.05259	1.37551
RPRO0411S00000402_at	RP417	PHENYLALANYL-TRNA SYNTHETASE ALPHA CHAIN (pheS)	RT0403	phenylalanyl-tRNA synthetase alpha subunit [Rickettsia typhi str. Wilmington]	J	Translation	-1.10629	0.500749	0.787609	0.942471	0.960035
RPRO0411S00000403_at	RP418	PHENYLALANYL-TRNA SYNTHETASE BETA CHAIN (pheT)	RT0404	phenylalanyl-tRNA synthetase beta subunit [Rickettsia typhi str. Wilmington]	J	Translation	1.16702	0.741897	10.8284	0.814476	0.811378
RPRO0411S00000404_at	RP419	DNA POLYMERASE III, BETA CHAIN (dnaN)	RT0405	DNA polymerase III subunit beta [Rickettsia typhi str. Wilmington]	L	Replication, recombination and repair	1.26118	0.533584	2.0847	1.0171	0.94739
RPRO0411S00000405_at	RP420	hypothetical protein	RT0406	hypothetical protein RT0406 [Rickettsia typhi str. Wilmington]	X	not in COG	-1.09609	0.772888	0.59677	1.14751	1.38732
RPRO0411S00000407_at	RP422	hypothetical protein	RT0408	ribonuclease D [Rickettsia typhi str. Wilmington]	J	Translation	-1.33356	0.155872	0.804263	0.561954	0.861057
RPRO0411S00000408_at	RP423	hypothetical protein	RT0409	hypothetical protein RT0409 [Rickettsia typhi str. Wilmington]	D	Cell cycle control, mitosis and meiosis	-1.14823	0.762405	0.940066	1.11634	0.754874
RPRO0411S00000409_at	RP424	PHOSPHATIDATE CYTIDYLYLTRANSFERASE (cdsA)	RT0410	CDP-diacylglycerol synthase. [Rickettsia typhi str. Wilmington]	I	Lipid transport and metabolism	-1.0407	0.780361	0.978696	1.2769	0.745558
RPRO0411S00000412_at	RP427	PETR PROTEIN (ompR)	RT0413	response regulator protein OmpR [Rickettsia typhi str. Wilmington]	K,T	Transcription, Signal transduction mechanisms	-1.05335	0.399324	1.06209	0.886636	0.904613
RPRO0411S00000415_at	RP430	SMALL PROTEIN B HOMOLOG (smpB)	RT0416	SsrA-binding protein [Rickettsia typhi str. Wilmington]	O	Posttranslational modification, protein turnover, chaperones	1.58426	0.180783	1.50457	2.59832	0.94818
RPRO0411S00000417_at	RP432	SUCCINYL-COA LIGASE (sucD)	RT0419	succinyl-CoA synthetase alpha subunit [Rickettsia typhi str. Wilmington]	C	Energy production and conversion	1.85108	0.0931591	2.1194	1.6578	1.80214
RPRO0411S00000418_at	RP433	SUCCINYL-COA SYNTHETASE BETA CHAIN (sucC)	RT0420	succinyl-CoA synthetase subunit beta [Rickettsia typhi str. Wilmington]	C	Energy production and conversion	1.1758	0.316035	1.09929	1.28729	1.1808
RPRO0411S00000419_at	RP434	hypothetical protein	RT0421	hypothetical protein RT0421 [Rickettsia typhi str. Wilmington]	S	Function unknown	1.44598	0.321208	1.38453	1.48683	1.47343
RPRO0411S00000420_at	RP435	RIBOSOME-BINDING FACTOR A (rbfA)	RT0422	ribosome-binding factor A [Rickettsia typhi str. Wilmington]	J	Translation	-1.42792	0.460115	0.534294	1.0213	0.806526
RPRO0411S00000422_at	RP437	hypothetical protein	RT0424	hypothetical protein RT0424 [Rickettsia typhi str. Wilmington]	X	not in COG	1.34502	0.44297	1.74873	1.25015	1.06517
RPRO0411S00000424_at	RP439	hypothetical protein	RT0426	rickettsial conserved hypothetical protein [Rickettsia typhi str. Wilmington]	X	not in COG	-1.71446	0.270947	0.23535	0.656634	1.56412
RPRO0411S00000429_at	RP444	hypothetical protein	RT0431	hypothetical protein RT0431 [Rickettsia typhi str. Wilmington]	R	General function prediction only	-1.64393	0.231978	0.351507	0.597753	1.27851
RPRO0411S00000432_at	RP447	DNA HELICASE II (uvrD)	RT0434	DNA helicase II [Rickettsia typhi str. Wilmington]	L	Replication, recombination and repair	1.09853	0.626804	1.30253	1.21735	0.758905
RPRO0411S00000433_at	RP448	hypothetical protein	RT0435	rickettsial conserved hypothetical protein [Rickettsia typhi str. Wilmington]	X	not in COG	1.26822	0.624199	2.27155	0.663042	1.22806
RPRO0411S00000434_at	RP449	THREONINE DEHYDRATASE (tdcB)	RT0436	threonine dehydratase [Rickettsia typhi str. Wilmington]	E	Amino acid transport and metabolism	1.21909	0.394792	0.924495	1.22311	1.6415
RPRO0411S00000435_at	RP450	ATP-DEPENDENT PROTEASE LA (lon)	RT0437	ATP-dependent protease La. [Rickettsia typhi str. Wilmington]	O	Posttranslational modification, protein turnover, chaperones	-1.28972	0.334257	0.96429	0.565303	0.929747
RPRO0411S00000437_at	RP452	hypothetical protein	RT0439	isopentenyl pyrophosphate isomerase [Rickettsia typhi str. Wilmington]	C	Energy production and conversion	-1.24542	0.397806	0.385808	1.18418	0.927575
RPRO0411S00000438_at	RP454	UDP-N-ACETYLGLUCOSAMINE PYROPHOSPHORYLASE (glmU)	RT0441	N-acetylglucosamine-1-phosphate uridyltransferase. [Rickettsia typhi str. Wilmington]	M	Cell wall/membrane biogenesis	-1.27761	0.661351	0.457477	0.945359	2.22114
RPRO0411S00000439_at	RP455	hypothetical protein	RT0442	hypothetical protein RT0442 [Rickettsia typhi str. Wilmington]	X	not in COG	-1.28558	0.235565	0.462528	1.06317	0.874721
RPRO0411S00000440_at	RP456	RIBOSOMAL PROTEIN L36 (rpmJ)	RT0443	50S ribosomal protein L36 [Rickettsia typhi str. Wilmington]	X	not in COG	1.93906	0.328189	1.94217	1.44622	2.16169
RPRO0411S00000443_at	RP459	hypothetical protein	RT0446	hypothetical protein RT0446 [Rickettsia typhi str. Wilmington]	X	not in COG	1.1183	0.609585	1.07748	1.2665	1.04535
RPRO0411S00000445_at	RP461	hypothetical protein	RT0448	5,10-methenyltetrahydrofolate synthetase. [Rickettsia typhi str. Wilmington]	X	not in COG	1.05208	0.916918	0.943823	1.00789	1.12431
RPRO0411S00000446_at	RP462	RIBONUCLEASE D (rnd)	RT0449	ribonuclease D [Rickettsia typhi str. Wilmington]	J	Translation	-1.04102	0.910609	0.439528	1.48991	1.51988
RPRO0411S00000449_at	RP465	ALKALINE PHOSPHATASE SYNTHESIS SENSOR PROTEIN PHOR (phoR)	RT0452	two-component sensor histidine kinase [Rickettsia typhi str. Wilmington]	T	Signal transduction mechanism	-1.31445	0.185339	0.851692	1.05457	0.502791
RPRO0411S00000451_at	RP468	TRYPTOPHANYL-TRNA SYNTHETASE (trpS)	RT0455	tryptophanyl-tRNA synthetase [Rickettsia typhi str. Wilmington]	J	Translation	-1.09519	0.655351	1.41582	0.905224	0.606044
RPRO0411S00000453_at	RP470	hypothetical protein	RT0457	rickettsial conserved hypothetical protein [Rickettsia typhi str. Wilmington]	N	Cell motility	1.87656	0.0347434	2.41227	1.88095	1.53232
RPRO0411S00000454_at	RP471	hypothetical protein	RT0458	hypothetical protein RT0458 [Rickettsia typhi str. Wilmington]	R	General function prediction only	-1.27852	0.480488	0.49555	1.18462	0.768459
RPRO0411S00000455_at	RP472	hypothetical protein	RT0459	rickettsial conserved hypothetical protein [Rickettsia typhi str. Wilmington]	X	not in COG	1.21116	0.661356	1.33797	0.91282	1.26865
RPRO0411S00000457_at	RP474	hypothetical protein	RT0461	rickettsial conserved hypothetical protein [Rickettsia typhi str. Wilmington]	X	not in COG	1.62073	0.422492	1.51858	1.55546	1.7019
RPRO0411S00000462_at	RP479	OCTAPRENYL-DIPHOSPHATE SYNTHASE (ispB)	RT0466	octaprenyl-diphosphate synthase [Rickettsia typhi str. Wilmington]	H	Coenzyme transport and metabolism	1.01563	0.954473	1.42747	0.922264	0.86851
RPRO0411S00000465_at	RP484	HESB PROTEIN (hesB2)	RT0471	iron-binding protein IscA/HesB [Rickettsia typhi str. Wilmington]	S	Function unknown	-1.95411	0.0571922	0.380457	0.678033	0.572327
RPRO0411S00000466_at	RP485	NIFU PROTEIN (nifU)	RT0472	iron-sulfur cofactor synthesis protein IscU/NifU [Rickettsia typhi str. Wilmington]	C	Energy production and conversion	-1.4167	0.234563	0.347134	0.781729	1.23828
RPRO0411S00000467_at	RP486	NIFS PROTEIN HOMOLOG (spl1)	RT0473	cysteine desulfurase [Rickettsia typhi str. Wilmington]	E	Amino acid transport and metabolism	-1.65456	0.191951	0.728419	0.708733	0.487299
RPRO0411S00000468_at	RP487	NIFS PROTEIN HOMOLOG (spl1)	RT0474	cysteine desulfurase protein IscS/NifS [Rickettsia typhi str. Wilmington]	E	Amino acid transport and metabolism	-1.56369	0.119527	0.438238	0.953742	0.67646
RPRO0411S00000471_at	RP490	hypothetical protein	RT0476	Glutathione S-alkyltransferase. [Rickettsia typhi str. Wilmington]	O	Posttranslational modification, protein turnover, chaperones	-1.72736	0.224139	0.265161	0.761412	1.12759
RPRO0411S00000472_at	RP492	PYRUVATE,PHOSPHATE DIKINASE PRECURSOR (ppdK)	RT0478	pyruvate phosphate dikinase [Rickettsia typhi str. Wilmington]	G	Carbohydrate transport and metabolism	1.64949	0.0377293	1.8681	1.50703	1.63124
RPRO0411S00000473_at	RP493	ERYTHROCYTE ADDUCIN ALPHA SUBUNIT (addA)	RT0479	hypothetical protein RT0479 [Rickettsia typhi str. Wilmington]	G	Carbohydrate transport and metabolism	-1.74313	0.0331693	0.591883	0.53687	0.605837
RPRO0411S00000474_at	RP494	hypothetical protein	RT0481	hypothetical protein RT0481 [Rickettsia typhi str. Wilmington]	S	Function unknown	-1.0847	0.720817	0.981621	0.724771	1.01602
RPRO0411S00000476_at	RP496	hypothetical protein	RT0483	hypothetical protein RT0483 [Rickettsia typhi str. Wilmington]	S	Function unknown	1.31435	0.453606	2.03365	1.02637	1.10154
RPRO0411S00000477_at	RP497	hypothetical protein	RT0484	hypothetical protein RT0484 [Rickettsia typhi str. Wilmington]	K	Transcription	1.63689	0.170252	2.01803	1.63221	1.4033
RPRO0411S00000478_at	RP498	CELL SURFACE ANTIGEN (sca4)	RT0485	cell surface antigen [Rickettsia typhi str. Wilmington]	X	not in COG	-1.62085	0.201681	1.19584	0.751043	0.214609
RPRO0411S00000479_at	RP499	hypothetical protein			X	not in COG	-1.34658	0.512036	0.420768	0.952409	0.864926
RPRO0411S00000482_at	RP502	hypothetical protein			J	Translation	-1.02627	0.91161	0.80154	1.16875	1.08489
RPRO0411S00000483_at	RP503	30S RIBOSOMAL PROTEIN S15 (rpsO)	RT0488	30S ribosomal protein S15 [Rickettsia typhi str. Wilmington]	X	not in COG	-1.06374	0.608011	0.752703	0.979947	1.16277
RPRO0411S00000486_at	RP506	hypothetical protein	RT0491	rickettsial conserved hypothetical protein [Rickettsia typhi str. Wilmington]	X	not in COG	1.42445	0.393972	1.34885	0.940626	1.80156
RPRO0411S00000487_at	RP507	hypothetical protein	RT0492	rickettsial conserved hypothetical protein [Rickettsia typhi str. Wilmington]	S	Function unknown	1.26743	0.680932	1.71453	1.38719	0.609595
RPRO0411S00000491_at	RP511	hypothetical protein	RT0496	rickettsial conserved hypothetical protein [Rickettsia typhi str. Wilmington]	X	not in COG	1.29833	0.484701	1.3332	0.995558	1.42417
RPRO0411S00000492_at	RP512	RIBONUCLEOSIDE-DIPHOSPHATE REDUCTASE BETA CHAIN (nrdB)	RT0497	ribonucleotide-diphosphate reductase beta subunit [Rickettsia typhi str. Wilmington]	F	Nucleotide transport and metabolism	-1.43353	0.214604	0.451239	0.601413	1.11298
RPRO0411S00000493_at	RP513	RIBONUCLEOSIDE-DIPHOSPHATE REDUCTASE ALPHA CHAIN (nrdA)	RT0498	ribonucleotide-diphosphate reductase alpha subunit [Rickettsia typhi str. Wilmington]	F	Nucleotide transport and metabolism	-2.32461	0.253879	0.458483	0.40273	0.482545
RPRO0411S00000494_at	RP514	THIOREDOXIN REDUCTASE (trxB2)	RT0500	NADP-thioredoxin reductase. [Rickettsia typhi str. Wilmington]	O	Posttranslational modification, protein turnover, chaperones	-1.46952	0.21949	0.674764	0.850187	0.453178
RPRO0411S00000495_at	RP515	METHYLENETETRAHYDROFOLATE DEHYDROGENASE (folD)	RT0501	methylenetetrahydrofolate dehydrogenase (NADP+) [Rickettsia typhi str. Wilmington]	H	Coenzyme transport and metabolism	-1.51966	0.043819	0.643229	0.684092	0.642275
RPRO0411S00000498_at	RP520	ATP-DEPENDENT CLP PROTEASE PROTEOLYTIC SUBUNIT (clpP)	RT0507	ATP-dependent Clp protease proteolytic subunit [Rickettsia typhi str. Wilmington]	U,O	Intracellular trafficking and secretion, Posttranslational modification, protein turnover, chaperones	1.01878	0.961354	0.465189	1.63893	1.29157
RPRO0411S00000499_at	RP521	30S RIBOSOMAL PROTEIN S1 (rpsA)	RT0508	30S ribosomal protein S1 [Rickettsia typhi str. Wilmington]	J	Translation	1.20653	0.678441	0.820545	2.03942	1.40608
RPRO0411S00000500_at	RP522	CYTIDYLATE KINASE (cmk)	RT0509	cytidylate kinase [Rickettsia typhi str. Wilmington]	F	Nucleotide transport and metabolism	1.06124	0.800025	1.14881	0.967232	1.06556
RPRO0411S00000501_at	RP524	hypothetical protein	RT0511	integration host factor beta subunit [Rickettsia typhi str. Wilmington]	X	not in COG	1.12114	0.716193	0.759825	2.01862	1.18255
RPRO0411S00000503_at	RP526	TRANSCRIPTION TERMINATION FACTOR RHO (rho)	RT0513	transcription termination factor Rho [Rickettsia typhi str. Wilmington]	K	Transcription	-1.08804	0.842009	0.415479	0.975337	1.70247
RPRO0411S00000504_at	RP527	hypothetical protein	RT0514	hypothetical protein RT0514 [Rickettsia typhi str. Wilmington]	Q	Secondary metabolites biosynthesis, transport and catabolism	-1.26941	0.272052	1.22497	0.750227	0.576429
RPRO0411S00000506_at	RP529	PEPTIDE CHAIN RELEASE FACTOR 1 (prfA)	RT0516	peptide chain release factor 1 [Rickettsia typhi str. Wilmington]	J	Translation	-1.12944	0.522032	0.808045	0.825728	0.992104
RPRO0411S00000507_at	RP530	DIHYDROLIPOAMIDE ACETYLTRANSFERASE COMPONENT (pdhC)	RT0517	dihydrolipoamide acetyltransferase [Rickettsia typhi str. Wilmington]	C	Energy production and conversion	-1.13815	0.50934	0.944713	1.01477	0.663931
RPRO0411S00000508_at	RP531	TRANSLATION INITIATION FACTOR IF-3 (infC)	RT0518	translation initiation factor IF-3 [Rickettsia typhi str. Wilmington]	J	Translation	-1.46361	0.00555431	0.740414	0.756833	0.565752
RPRO0411S00000509_at	RP532	hypothetical protein	RT0519	rickettsial conserved hypothetical protein [Rickettsia typhi str. Wilmington]	S	Function unknown	-1.69517	0.0270269	0.706458	0.710012	0.405076
RPRO0411S00000511_at	RP534	hypothetical protein	RT0522	hypothetical protein RT0522 [Rickettsia typhi str. Wilmington]	R	General function prediction only	-1.21996	0.224513	0.830773	0.898117	0.71503
RPRO0411S00000512_at	RP535	SUPEROXIDE DISMUTASE (sodB)	RT0523	superoxide dismutase [Rickettsia typhi str. Wilmington]	P	Inorganic ion transport and metabolism	1.81136	0.127109	1.82958	1.53265	1.97433
RPRO0411S00000513_at	RP536	FOLYLPOLYGLUTAMATE SYNTHASE (folC)	RT0524	Folate polyglutamate synthetase. [Rickettsia typhi str. Wilmington]	H	Coenzyme transport and metabolism	-1.09076	0.865998	0.609155	1.04512	1.59023
RPRO0411S00000514_at	RP537	NADH DEHYDROGENASE I CHAIN N (nuoN1)	RT0526	NADH dehydrogenase subunit N [Rickettsia typhi str. Wilmington]	C	Energy production and conversion	1.01764	0.951891	0.934446	1.3845	0.666061
RPRO0411S00000515_at	RP538	hypothetical protein	RT0527	rickettsial conserved hypothetical protein [Rickettsia typhi str. Wilmington]	X	not in COG	-1.14417	0.31121	0.719521	1.14602	0.821849
RPRO0411S00000517_at	RP540	POSSIBLE PRIMOSOMAL PROTEIN N (priA)	RT0529	primosome assembly protein PriA [Rickettsia typhi str. Wilmington]	L	Replication, recombination and repair	1.0902	0.732834	0.849612	1.40674	1.12051
RPRO0411S00000518_at	RP541	3-OCTAPRENYL-4-HYDROXYBENZOATE CARBOXY-LYASE (ubiX)	RT0530	3-octaprenyl-4-hydroxybenzoate carboxy-lyase [Rickettsia typhi str. Wilmington]	H	Coenzyme transport and metabolism	1.9674	0.0514879	2.00891	1.53787	2.26241
RPRO0411S00000519_at	RP542	PROBABLE REPLICATIVE DNA HELICASE (dnaB)	RT0531	replicative DNA helicase [Rickettsia typhi str. Wilmington]	L	Replication, recombination and repair	1.12274	0.418284	0.858543	1.4924	1.134
RPRO0411S00000523_at	RP546	DNA REPAIR PROTEIN RADA HOMOLOG (radA)	RT0534	DNA repair protein RadA [Rickettsia typhi str. Wilmington]	O	Posttranslational modification, protein turnover, chaperones	-1.42079	0.335029	0.477001	0.74708	0.928207
RPRO0411S00000527_at	RP551	hypothetical protein	RT0537	hypothetical protein RT0537 [Rickettsia typhi str. Wilmington]	O	Posttranslational modification, protein turnover, chaperones	-1.20425	0.338184	0.773448	1.03483	0.755353
RPRO0411S00000529_at	RP553	N UTILIZATION SUBSTANCE PROTEIN A (nusA)	RT0540	transcription elongation factor NusA [Rickettsia typhi str. Wilmington]	K	Transcription	-1.02059	0.831706	0.898205	1.00759	1.02467
RPRO0411S00000530_at	RP554	hypothetical protein	RT0541	hypothetical protein RT0541 [Rickettsia typhi str. Wilmington]	S	Function unknown	2.39737	0.265186	2.33627	3.49674	2.25668
RPRO0411S00000532_at	RP556	TYROSYL-TRNA SYNTHETASE (tyrS)	RT0544	tyrosyl-tRNA synthetase [Rickettsia typhi str. Wilmington]	J	Translation	1.04803	0.758119	1.11121	1.01433	1.00381
RPRO0411S00000534_at	RP559	hypothetical protein			R	General function prediction only	1.03317	0.858549	1.64592	0.980143	0.737166
RPRO0411S00000536_at	RP561	hypothetical protein	RT0548	2-octaprenyl-6-methoxyphenyl hydroxylase [Rickettsia typhi str. Wilmington]	C,H	Energy production and conversion, Coenzyme transport and metabolism	-1.22478	0.654927	0.6352	0.692157	1.77127
RPRO0411S00000538_at	RP562	NITROGEN ASSIMILATION REGULATORY PROTEIN NTRX (ntrX)	RT0550	nitrogen assimilation regulatory protein NtrX [Rickettsia typhi str. Wilmington]	T	Signal transduction mechanism	-1.72672	0.0888121	0.47012	0.667233	0.56975
RPRO0411S00000539_at	RP563	hypothetical protein	RT0551	rickettsial conserved hypothetical protein [Rickettsia typhi str. Wilmington]	S	Function unknown	1.72833	0.273301	1.70248	1.03223	2.17937
RPRO0411S00000542_at	RP566	hypothetical protein	RT0554	rickettsial conserved hypothetical protein [Rickettsia typhi str. Wilmington]	X	not in COG	1.27968	0.27813	1.52995	1.68606	0.89301
RPRO0411S00000544_at	RP568	hypothetical protein	RT0556	rickettsial conserved hypothetical protein [Rickettsia typhi str. Wilmington]	S	Function unknown	1.04359	0.741996	1.1428	1.23254	0.788332
RPRO0411S00000546_at	RP570	hypothetical protein	RT0558	hypothetical protein RT0558 [Rickettsia typhi str. Wilmington]	S	Function unknown	1.0882	0.849549	0.472184	1.68891	1.5814
RPRO0411S00000548_at	RP572	EXCINUCLEASE ABC SUBUNIT C (uvrC)	RT0560	excinuclease ABC subunit C [Rickettsia typhi str. Wilmington]	L	Replication, recombination and repair	-1.31744	0.44849	0.291868	1.42835	1.01013
RPRO0411S00000549_at	RP573	hypothetical protein	RT0561	hypothetical protein RT0561 [Rickettsia typhi str. Wilmington]	S	Function unknown	-1.29995	0.280208	0.544652	0.913252	0.918984
RPRO0411S00000551_at	RP576	PROTEIN EXPORT PROTEIN PRSA PRECURSOR (prsA)	RT0565	protein export protein PrsA precursor [Rickettsia typhi str. Wilmington]	O	Posttranslational modification, protein turnover, chaperones	1.27496	0.487644	1.54511	1.32882	0.908741
RPRO0411S00000553_at	RP578	hypothetical protein	RT0567	DNA-directed RNA polymerase omega subunit [Rickettsia typhi str. Wilmington]	K	Transcription	-1.30473	0.350386	1.02379	0.872414	0.549109
RPRO0411S00000554_at	RP579	UDP-N-ACETYLGLUCOSAMINE 1-CARBOXYVINYLTRANSFERASE (murA)	RT0568	UDP-N-acetylglucosamine 1-carboxyvinyltransferase [Rickettsia typhi str. Wilmington]	M	Cell wall/membrane biogenesis	-1.30928	0.359395	1.18956	0.705248	0.624027
RPRO0411S00000555_at	RP580	DNA GYRASE SUBUNIT B (gyrB2)	RT0569	DNA gyrase subunit B [Rickettsia typhi str. Wilmington]	L	Replication, recombination and repair	-1.15806	0.430892	0.699408	0.818343	1.05046
RPRO0411S00000556_at	RP581	hypothetical protein	RT0570	hypothetical protein RT0570 [Rickettsia typhi str. Wilmington]	G	Carbohydrate transport and metabolism,	1.07623	0.89358	0.414912	2.34194	0.784148
RPRO0411S00000557_at	RP583	MAGNESIUM TRANSPORTER (mgtE)	RT0572	magnesium transporter [Rickettsia typhi str. Wilmington]	P	Inorganic ion transport and metabolism	-1.19127	0.358168	0.647902	0.692736	1.26781
RPRO0411S00000558_at	RP585	hypothetical protein	RT0574	preprotein translocase subunit YajC [Rickettsia typhi str. Wilmington]	U	Intracellular trafficking and secretion	1.04017	0.898338	0.533079	1.99601	1.2667
RPRO0411S00000559_at	RP586	PROTEIN-EXPORT MEMBRANE PROTEIN SECD (secD)	RT0575	protein export protein SecD [Rickettsia typhi str. Wilmington]	U	Intracellular trafficking and secretion	-1.1187	0.496445	0.576433	1.14632	1.05466
RPRO0411S00000560_at	RP587	SCO2 PROTEIN PRECURSOR (sco2)	RT0576	Sco2-like protein [Rickettsia typhi str. Wilmington]	R	General function prediction only	1.55534	0.0605819	1.37476	1.79663	1.61196
RPRO0411S00000561_at	RP588	CYTOCHROME C-TYPE BIOGENESIS PROTEIN CCME (ccmE)	RT0577	cytochrome c-type biogenesis protein CcmE [Rickettsia typhi str. Wilmington]	O	Posttranslational modification, protein turnover, chaperones	1.49029	0.211066	1.24869	2.17643	1.39883
RPRO0411S00000562_at	RP589	INORGANIC PYROPHOSPHATASE (ppa)	RT0578	inorganic pyrophosphatase [Rickettsia typhi str. Wilmington]	C	Energy production and conversion	1.11389	0.73062	0.945973	1.61805	0.727067
RPRO0411S00000564_at	RP591	hypothetical protein	RT0580	rickettsial conserved hypothetical protein [Rickettsia typhi str. Wilmington]	X	not in COG	-1.19985	0.498927	0.751926	0.910744	0.887803
RPRO0411S00000565_at	RP592	hypothetical protein	RT0581	rickettsial conserved hypothetical protein [Rickettsia typhi str. Wilmington]	X	not in COG	-1.04808	0.883706	1.94452	0.603534	0.824667
RPRO0411S00000568_at	RP596	UDP-N-ACETYLMURAMOYLALANYL-D-GLUTAMYL- 2,6-DIAMINOPIMELATE--D-ALANYL-D-ALANYL LIGASE (murF)	RT0584	D-alanine ligase. [Rickettsia typhi str. Wilmington]	M	Cell wall/membrane biogenesis	-1.2181	0.573203	1.00236	1.21405	0.567339
RPRO0411S00000569_at	RP597	UDP-N-ACETYLMURAMOYLALANYL-D-GLUTAMATE-- 2,6-DIAMINOPIMELATE LIGASE (murE)	RT0585	UDP-N-acetylmuramoylalanyl-D-glutamate--2,6-diaminopimelate ligase [Rickettsia typhi str. Wilmington]	M	Cell wall/membrane biogenesis	-1.19714	0.448379	0.795265	0.952056	0.794257
RPRO0411S00000571_at	RP599	hypothetical protein	RT0587	hypothetical protein RT0587 [Rickettsia typhi str. Wilmington]	S	Function unknown	1.36993	0.0555107	1.25749	1.6925	1.25937
RPRO0411S00000572_at	RP600	hypothetical protein	RT0588	rickettsial conserved hypothetical protein [Rickettsia typhi str. Wilmington]	P	Inorganic ion transport and metabolism	1.12745	0.728884	1.90536	1.14997	0.647399
RPRO0411S00000573_at	RP601	CHROMOSOMAL REPLICATION INITIATOR PROTEIN DNAA (dnaA)	RT0589	chromosomal replication initiation protein [Rickettsia typhi str. Wilmington]	L	Replication, recombination and repair	-1.10901	0.62217	0.627997	0.945427	1.2007
RPRO0411S00000577_at	RP605	PEPTIDYL-TRNA HYDROLASE (pth)	RT0593	peptidyl-tRNA hydrolase [Rickettsia typhi str. Wilmington]	X	not in COG	1.03901	0.912652	0.658088	2.70798	0.969194
RPRO0411S00000578_at	RP606	PROBABLE 50S RIBOSOMAL PROTEIN L25 (rplY)	RT0594	50S ribosomal protein L25 [Rickettsia typhi str. Wilmington]	J	Translation	-1.37167	0.0846685	0.676692	0.889873	0.64326
RPRO0411S00000579_at	RP607	hypothetical protein	RT0595	hypothetical protein RT0595 [Rickettsia typhi str. Wilmington]	O	Posttranslational modification, protein turnover, chaperones	-1.44968	0.286198	0.893706	0.800046	0.530893
RPRO0411S00000580_at	RP608	50S RIBOSOMAL PROTEIN L35 (rpmI)	RT0596	50S ribosomal protein L35 [Rickettsia typhi str. Wilmington]	J	Translation	-1.21246	0.472396	0.650212	0.999372	0.967875
RPRO0411S00000581_at	RP609	CYANELLE 50S RIBOSOMAL PROTEIN L20 (rplT)	RT0597	50S ribosomal protein L20 [Rickettsia typhi str. Wilmington]	X	not in COG	-1.08563	0.722781	0.993872	0.920194	0.811562
RPRO0411S00000582_at	RP610	50S RIBOSOMAL PROTEIN L34 (rpmH)	RT0598	50S ribosomal protein L34 [Rickettsia typhi str. Wilmington]	X	not in COG	1.14992	0.651964	1.18238	1.26454	1.075
RPRO0411S00000586_at	RP615	RIBOSOMAL PROTEIN S21 (rpsU)	RT0604	30S ribosomal protein S21 [Rickettsia typhi str. Wilmington]	J	Translation	2.19321	0.072522	2.07309	2.56473	2.16151
RPRO0411S00000587_at	RP616	hypothetical protein	RT0605	hypothetical protein RT0605 [Rickettsia typhi str. Wilmington]	S	Function unknown	1.12138	0.765058	0.939242	0.854289	1.42211
RPRO0411S00000588_at	RP617	PROBABLE ISOLEUCYL-TRNA SYNTHETASE (ileS)	RT0606	isoleucyl-tRNA synthetase [Rickettsia typhi str. Wilmington]	J	Translation	-1.50226	0.290199	0.38077	0.849367	0.738226
RPRO0411S00000592_at	RP621	hypothetical protein	RT0612	zinc/manganese ABC transporter permease protein [Rickettsia typhi str. Wilmington]	P	Inorganic ion transport and metabolism	-1.76441	0.164944	0.31212	1.16185	0.579897
RPRO0411S00000594_at	RP623	GLUTAMYL-TRNA SYNTHETASE (gltX2)	RT0614	glutamyl-tRNA synthetase [Rickettsia typhi str. Wilmington]	J	Translation	-1.10489	0.822165	0.590977	1.19	0.778248
RPRO0411S00000595_at	RP626	60 KD CHAPERONIN (groEL)	RT0617	chaperonin GroEL [Rickettsia typhi str. Wilmington]	O	Posttranslational modification, protein turnover, chaperones	-2.16546	0.203627	0.367176	0.360716	1.0238
RPRO0411S00000596_at	RP627	10 KD CHAPERONIN (groES)	RT0618	co-chaperonin GroES [Rickettsia typhi str. Wilmington]	O	Posttranslational modification, protein turnover, chaperones	-1.69304	0.0300551	0.52226	0.516262	0.770795
RPRO0411S00000598_at	RP629	GRPE PROTEIN (grpE)	RT0620	HSP-70 cofactor [Rickettsia typhi str. Wilmington]	O	Posttranslational modification, protein turnover, chaperones	1.56601	0.277205	1.7232	1.45419	1.47762
RPRO0411S00000599_at	RP630	PUTATIVE PERMEASE PERM HOMOLOG (perM)	RT0621	possible permease [Rickettsia typhi str. Wilmington]	R	General function prediction only	-1.21238	0.350044	0.627337	1.06259	0.910582
RPRO0411S00000601_at	RP633	30S RIBOSOMAL PROTEIN S20 (rpsT)	RT0625	30S ribosomal protein S20 [Rickettsia typhi str. Wilmington]	J	Translation	-1.03727	0.931388	0.932429	1.55239	0.604539
RPRO0411S00000602_at	RP634	50S RIBOSOMAL PROTEIN L17 (rplQ)	RT0626	50S ribosomal protein L17 [Rickettsia typhi str. Wilmington]	J	Translation	-1.1553	0.674442	0.793051	1.08784	0.609362
RPRO0411S00000603_at	RP635	DNA-DIRECTED RNA POLYMERASE ALPHA CHAIN (rpoA)	RT0627	DNA-directed RNA polymerase alpha subunit [Rickettsia typhi str. Wilmington]	K	Transcription	-1.08656	0.582886	0.626373	1.14703	1.04762
RPRO0411S00000604_at	RP636	30S RIBOSOMAL PROTEIN S11 (rpsK)	RT0628	30S ribosomal protein S11 [Rickettsia typhi str. Wilmington]	J	Translation	-1.40952	0.380113	0.410421	1.54273	0.626861
RPRO0411S00000605_at	RP637	30S RIBOSOMAL PROTEIN S13 (rpsM)	RT0629	30S ribosomal protein S13 [Rickettsia typhi str. Wilmington]	J	Translation	1.03702	0.879501	1.25822	0.864927	0.963188
RPRO0411S00000608_at	RP640	50S RIBOSOMAL PROTEIN L15 (rplO)	RT0632	50S ribosomal protein L15 [Rickettsia typhi str. Wilmington]	J	Translation	-1.26867	0.215783	0.571618	1.18797	0.684142
RPRO0411S00000609_at	RP641	50S RIBOSOMAL PROTEIN L30 (rpmD)	RT0633	50S ribosomal protein L30 [Rickettsia typhi str. Wilmington]	J	Translation	-1.1418	0.487277	1.14118	0.853412	0.735541
RPRO0411S00000610_at	RP642	30S RIBOSOMAL PROTEIN S5 (rpsE)	RT0634	30S ribosomal protein S5 [Rickettsia typhi str. Wilmington]	J	Translation	-1.04352	0.753707	0.773349	0.994074	1.09437
RPRO0411S00000611_at	RP643	50S RIBOSOMAL PROTEIN L18 (rplR)	RT0635	50S ribosomal protein L18 [Rickettsia typhi str. Wilmington]	J	Translation	-1.24035	0.527861	0.541197	0.721799	1.79678
RPRO0411S00000612_at	RP644	50S RIBOSOMAL PROTEIN L6 (rplF)	RT0636	50S ribosomal protein L6 [Rickettsia typhi str. Wilmington]	J	Translation	-1.01861	0.960577	0.611038	1.32463	1.10931
RPRO0411S00000613_at	RP645	30S RIBOSOMAL PROTEIN S8 (rpsH)	RT0637	30S ribosomal protein S8 [Rickettsia typhi str. Wilmington]	X	not in COG	-1.28432	0.225507	0.966005	0.866065	0.602419
RPRO0411S00000614_at	RP646	CYANELLE 30S RIBOSOMAL PROTEIN S14 (rpsN)	RT0638	30S ribosomal protein S14 [Rickettsia typhi str. Wilmington]	J	Translation	-2.06152	0.0666285	0.692518	0.59799	0.301228
RPRO0411S00000615_at	RP647	50S RIBOSOMAL PROTEIN L5 (rplE)	RT0639	50S ribosomal protein L5 [Rickettsia typhi str. Wilmington]	J	Translation	-1.2509	0.170711	0.965423	0.834301	0.605355
RPRO0411S00000616_at	RP648	50S RIBOSOMAL PROTEIN L24 (rplX)	RT0640	50S ribosomal protein L24 [Rickettsia typhi str. Wilmington]	J	Translation	-1.23451	0.142324	0.611923	0.908814	0.955833
RPRO0411S00000617_at	RP649	50S RIBOSOMAL PROTEIN L14 (rplN)	RT0641	50S ribosomal protein L14 [Rickettsia typhi str. Wilmington]	X	not in COG	-1.06417	0.598501	0.977571	0.942109	0.909481
RPRO0411S00000618_at	RP650	30S RIBOSOMAL PROTEIN S17 (rpsQ)	RT0642	30S ribosomal protein S17 [Rickettsia typhi str. Wilmington]	J	Translation	-1.73095	0.0980754	0.814463	0.649179	0.395667
RPRO0411S00000619_at	RP651	50S RIBOSOMAL PROTEIN L29 (rpmC)	RT0643	50S ribosomal protein L29 [Rickettsia typhi str. Wilmington]	X	not in COG	-1.45225	0.316166	0.42781	1.09956	0.619267
RPRO0411S00000620_at	RP652	50S RIBOSOMAL PROTEIN L16 (rplP)	RT0644	50S ribosomal protein L16 [Rickettsia typhi str. Wilmington]	J	Translation	-1.8974	0.315374	0.594463	0.51465	0.500089
RPRO0411S00000621_at	RP653	30S RIBOSOMAL PROTEIN S3 (rpsC)	RT0645	30S ribosomal protein S3 [Rickettsia typhi str. Wilmington]	J	Translation	-1.94173	0.241863	0.551097	0.576592	0.358724
RPRO0411S00000622_at	RP654	50S RIBOSOMAL PROTEIN L22 (rplV)	RT0646	50S ribosomal protein L22 [Rickettsia typhi str. Wilmington]	X	not in COG	1.33249	0.194342	1.42254	1.34336	1.20347
RPRO0411S00000623_at	RP655	30S RIBOSOMAL PROTEIN S19 (rpsS)	RT0647	30S ribosomal protein S19 [Rickettsia typhi str. Wilmington]	J	Translation	-1.23178	0.300499	0.772504	1.12233	0.550898
RPRO0411S00000624_at	RP656	50S RIBOSOMAL PROTEIN L2 (rplB)	RT0648	50S ribosomal protein L2 [Rickettsia typhi str. Wilmington]	J	Translation	-1.5542	0.104045	0.605945	0.712087	0.586142
RPRO0411S00000625_at	RP657	50S RIBOSOMAL PROTEIN L23 (rplW)	RT0649	50S ribosomal protein L23 [Rickettsia typhi str. Wilmington]	J	Translation	1.12314	0.684121	1.73455	1.04255	0.78541
RPRO0411S00000626_at	RP658	50S RIBOSOMAL PROTEIN L4 (rplD)	RT0650	50S ribosomal protein L4 [Rickettsia typhi str. Wilmington]	X	not in COG	-1.2892	0.362929	0.731334	1.39674	0.486946
RPRO0411S00000627_at	RP659	50S RIBOSOMAL PROTEIN L3 (rplC)	RT0651	50S ribosomal protein L3 [Rickettsia typhi str. Wilmington]	X	not in COG	-1.35764	0.467344	0.443186	0.968254	0.790247
RPRO0411S00000628_at	RP660	30S RIBOSOMAL PROTEIN S10 (rpsJ)	RT0652	30S ribosomal protein S10 [Rickettsia typhi str. Wilmington]	J	Translation	-1.32429	0.504885	0.628545	0.88057	0.675951
RPRO0411S00000629_at	RP661	ELONGATION FACTOR TU (tuf)	RT0653	elongation factor Tu [Rickettsia typhi str. Wilmington]	J	Translation	-1.9018	0.267382	0.258044	0.632518	0.679173
RPRO0411S00000630_at	RP664	hypothetical protein	RT0656	tRNA/rRNA methyltransferase [Rickettsia typhi str. Wilmington]	J	Translation	1.22174	0.533669	2.68983	0.907191	0.717729
RPRO0411S00000633_at	RP667	hypothetical protein	RT0659	hypothetical protein RT0659 [Rickettsia typhi str. Wilmington]	O	Posttranslational modification, protein turnover, chaperones	-1.01521	0.955532	0.615042	1.54686	1.14583
RPRO0411S00000635_at	RP669	PUTATIVE ATP-DEPENDENT RNA HELICASE RHLE (rhlE)	RT0661	probable ATP-dependent RNA helicase RhlE [Rickettsia typhi str. Wilmington]	L,K,J	Replication, recombination and repair, Translation	-1.28679	0.544158	0.382552	1.33006	1.05836
RPRO0411S00000636_at	RP670	COLD SHOCK-LIKE PROTEIN (cspA)	RT0662	cold shock protein CspA [Rickettsia typhi str. Wilmington]	X	not in COG	1.47025	0.202826	1.17229	1.83184	1.66433
RPRO0411S00000637_at	RP672	DIMETHYLADENOSINE TRANSFERASE (ksgA)	RT0666	dimethyladenosine transferase [Rickettsia typhi str. Wilmington]	J	Translation	-1.09562	0.246512	0.860132	0.873634	0.999954
RPRO0411S00000638_at	RP673	hypothetical protein	RT0667	rickettsial conserved hypothetical protein [Rickettsia typhi str. Wilmington]	X	not in COG	-1.30413	0.514489	0.516862	1.20276	0.945489
RPRO0411S00000641_at	RP676	EXODEOXYRIBONUCLEASE III (xthA2)	RT0671	E.coli exonuclease III. [Rickettsia typhi str. Wilmington]	L	Replication, recombination and repair	1.09795	0.691896	0.862772	1.35827	1.23569
RPRO0411S00000643_at	RP678	hypothetical protein	RT0674	ubiquinone biosynthesis protein [Rickettsia typhi str. Wilmington]	R	General function prediction only	1.64102	0.091148	1.30503	1.45388	2.40533
RPRO0411S00000644_at	RP679	hypothetical protein			R	General function prediction only	2.07447	0.0216011	1.66283	1.9163	3.31259
RPRO0411S00000645_at	RP680	UBIQUINONE MENAQUINONE BIOSYNTHESIS METHLYTRANSFERASE UBIE (ubiE)	RT0675	ubiquinone/menaquinone biosynthesis methyltransferase [Rickettsia typhi str. Wilmington]	H	Coenzyme transport and metabolism	2.80972	0.045586	3.71621	2.39749	2.18711
RPRO0411S00000646_at	RP681	hypothetical protein	RT0676	hypothetical protein RT0676 [Rickettsia typhi str. Wilmington]	I	Lipid transport and metabolism	1.77636	0.10928	3.0074	1.45349	1.57906
RPRO0411S00000647_at	RP682	hypothetical protein	RT0677	hypothetical protein RT0677 [Rickettsia typhi str. Wilmington]	L	Replication, recombination and repair	-1.21065	0.527	0.678379	0.997404	0.740208
RPRO0411S00000648_at	RP683	METHIONYL-TRNA SYNTHETASE (metS)	RT0678	methionine--tRNA ligase [Rickettsia typhi str. Wilmington]	J	Translation	-1.0638	0.828048	0.572809	1.1821	1.0864
RPRO0411S00000649_at	RP684	THYMIDYLATE KINASE (tmk)	RT0679	thymidylate kinase [Rickettsia typhi str. Wilmington]	F	Nucleotide transport and metabolism	1.15819	0.669657	0.722277	1.37702	1.83309
RPRO0411S00000650_at	RP685	PROLINE BETAINE TRANSPORTER (proP4)	RT0680	proline/betaine transporter ProP4 [Rickettsia typhi str. Wilmington]	X	not in COG	-1.07094	0.78702	0.718962	0.811541	1.22663
RPRO0411S00000656_at	RP691	hypothetical protein	RT0686	rickettsial conserved hypothetical protein [Rickettsia typhi str. Wilmington]	X	not in COG	-1.58698	0.0744444	0.713466	0.635645	0.54598
RPRO0411S00000657_at	RP692	ATP-DEPENDENT CLP PROTEASE ATP-BINDING SUBUNIT CLPX (clpX)	RT0687	ATP-dependent protease ATP-binding subunit [Rickettsia typhi str. Wilmington]	O	Posttranslational modification, protein turnover, chaperones	1.05994	0.82387	0.83027	1.1508	1.26049
RPRO0411S00000658_at	RP693	RIBOSOMAL-PROTEIN-ALANINE ACETYLTRANSFERASE (rimJ)	RT0688	ribosomal-protein-alanine N-acetyltransferase [Rickettsia typhi str. Wilmington]	J	Translation	1.11353	0.301279	0.973808	1.4251	0.989458
RPRO0411S00000659_at	RP694	hypothetical protein	RT0689	trans-regulatory protein ExsB [Rickettsia typhi str. Wilmington]	R	General function prediction only	-1.47014	0.24153	0.306116	0.770673	1.18853
RPRO0411S00000661_at	RP697	hypothetical protein	RT0692	rickettsial conserved hypothetical protein [Rickettsia typhi str. Wilmington]	X	not in COG	2.6292	0.0755828	3.39171	1.72122	2.57147
RPRO0411S00000662_at	RP698	BICYCLOMYCIN RESISTANCE PROTEIN (bcr2)	RT0693	bicyclomycin resistance protein [Rickettsia typhi str. Wilmington]	X	not in COG	1.59164	0.0417346	1.08805	1.84169	1.98036
RPRO0411S00000663_at	RP699	hypothetical protein	RT0694	hypothetical protein RT0694 [Rickettsia typhi str. Wilmington]	M	Cell wall/membrane biogenesis	1.86611	0.0858657	2.6224	2.00955	1.3181
RPRO0411S00000664_at	RP700	GLUTAMINE TRANSPORT ATP-BINDING PROTEIN GLNQ (glnQ1)	RT0695	ABC transporter ATP-binding protein [Rickettsia typhi str. Wilmington]	V	Defense mechanisms	1.10992	0.748392	2.14841	0.96027	0.73917
RPRO0411S00000668_at	RP704	CELL SURFACE ANTIGEN (sca5)	RT0699	rickettsial outer membrane protein B [Rickettsia typhi str. Wilmington]	S	Function unknown	1.09466	0.754965	0.96251	0.840953	1.90167
RPRO0411S00000669_at	RP706	hypothetical protein	RT0701	possible beta-glucosidase [Rickettsia typhi str. Wilmington]	X	not in COG	-1.55385	0.0132453	0.828685	0.578835	0.552151
RPRO0411S00000671_at	RP708	INTEGRATION HOST FACTOR ALPHA-SUBUNIT (himA)	RT0703	integration host factor alpha subunit [Rickettsia typhi str. Wilmington]	X	not in COG	1.32236	0.56982	1.58594	1.21894	1.23965
RPRO0411S00000678_at	RP719	hypothetical protein	RT0705	tetraacyldisaccharide 4'-kinase [Rickettsia typhi str. Wilmington]	M	Cell wall/membrane biogenesis	1.28516	0.454428	1.65445	1.50104	0.984885
RPRO0411S00000679_at	RP720	DNA LIGASE (lig)	RT0706	DNA ligase [Rickettsia typhi str. Wilmington]	L	Replication, recombination and repair	-2.72619	0.123293	0.269616	0.34864	0.576619
RPRO0411S00000680_at	RP721	QUEUINE TRNA-RIBOSYLTRANSFERASE (tgt)	RT0707	queuine tRNA-ribosyltransferase [Rickettsia typhi str. Wilmington]	J	Translation	-1.44944	0.303253	0.605246	0.708445	0.735881
RPRO0411S00000681_at	RP722	hypothetical protein	RT0709	rickettsial conserved hypothetical protein [Rickettsia typhi str. Wilmington]	X	not in COG	2.90034	0.0724111	2.51914	3.09562	3.1339
RPRO0411S00000682_at	RP723	hypothetical protein	RT0710	rickettsial conserved hypothetical protein [Rickettsia typhi str. Wilmington]	X	not in COG	2.30206	0.0931889	2.7709	1.70772	2.23684
RPRO0411S00000683_at	RP724	hypothetical protein	RT0711	conserved hypothetical protein / possible ABC transporter substrate binding protein [Rickettsia typhi str. Wilmington]	Q	Secondary metabolites biosynthesis, transport and catabolism	-1.11919	0.644429	1.1399	1.02976	0.645064
RPRO0411S00000684_at	RP725	hypothetical protein	RT0712	hypothetical protein RT0712 [Rickettsia typhi str. Wilmington]	X	not in COG	-1.16189	0.710799	0.640225	1.23696	0.875142
RPRO0411S00000685_at	RP726	RIBONUCLEASE H (rnhA)	RT0713	ribonuclease H [Rickettsia typhi str. Wilmington]	L	Replication, recombination and repair	-1.42406	0.237711	0.439491	0.807566	0.965488
RPRO0411S00000686_at	RP727	hypothetical protein	RT0714	rickettsial conserved hypothetical protein [Rickettsia typhi str. Wilmington]	X	not in COG	1.29874	0.388766	0.937454	1.75759	1.62461
RPRO0411S00000687_at	RP730	hypothetical protein	RT0716	rickettsial conserved hypothetical protein [Rickettsia typhi str. Wilmington]	S	Function unknown	1.62915	0.0344292	1.64347	1.78436	1.51734
RPRO0411S00000688_at	RP731	hypothetical protein	RT0717	dephospho-CoA kinase [Rickettsia typhi str. Wilmington]	H	Coenzyme transport and metabolism	1.2896	0.538449	0.7844	2.46024	1.36525
RPRO0411S00000689_at	RP732	DNA POLYMERASE III, EPSILON CHAIN (dnaQ)	RT0718	DNA polymerase III subunit epsilon [Rickettsia typhi str. Wilmington]	L	Replication, recombination and repair	1.04157	0.818512	0.704282	1.08943	1.45617
RPRO0411S00000693_at	RP737	ACETYL-COA ACETYLTRANSFERASE (fadA)	RT0722	acetyl-CoA acetyltransferase [Rickettsia typhi str. Wilmington]	I	Lipid transport and metabolism	-1.29585	0.63721	0.931963	0.74725	0.705058
RPRO0411S00000694_at	RP738	POLY-BETA-HYDROXYBUTYRATE POLYMERASE (phbC1)	RT0723	PhbC domain containing protein [Rickettsia typhi str. Wilmington]	I	Lipid transport and metabolism	1.10596	0.766137	1.25848	1.22806	0.862685
RPRO0411S00000696_at	RP740	HEMOLYSIN C (tlyC)	RT0725	hemolysin C [Rickettsia typhi str. Wilmington]	R	General function prediction only	-1.17264	0.363021	0.632992	0.894733	1.09919
RPRO0411S00000697_at	RP741	hypothetical protein	RT0726	hypothetical protein RT0726 [Rickettsia typhi str. Wilmington]	R	General function prediction only	-1.31917	0.20736	0.447327	0.924157	0.993807
RPRO0411S00000698_at	RP742	LIPOIC ACID SYNTHETASE (lipA)	RT0727	lipoyl synthase [Rickettsia typhi str. Wilmington]	H	Coenzyme transport and metabolism	1.05652	0.829396	1.14542	0.984595	1.05582
RPRO0411S00000699_at	RP743	SERINE HYDROXYMETHYLTRANSFERASE (glyA)	RT0728	serine hydroxymethyltransferase [Rickettsia typhi str. Wilmington]	E	Amino acid transport and metabolism	1.23071	0.526242	0.677581	1.45354	1.88915
RPRO0411S00000700_at	RP744	hypothetical protein	RT0729	probable esterase [Rickettsia typhi str. Wilmington]	R	General function prediction only	1.28336	0.154015	0.926152	1.668	1.43685
RPRO0411S00000701_at	RP745	GLUTAREDOXIN-LIKE PROTEIN GRLA (grxC2)	RT0730	glutaredoxin 3 [Rickettsia typhi str. Wilmington]	O	Posttranslational modification, protein turnover, chaperones	1.04337	0.814369	0.794904	1.65031	0.92896
RPRO0411S00000705_at	RP749	hypothetical protein	RT0734	twin argininte translocase protein A [Rickettsia typhi str. Wilmington]	X	not in COG	1.08977	0.739829	1.15899	1.07199	1.02861
RPRO0411S00000706_at	RP750	PHOSPHATIDYLGLYCEROPHOSPHATASE A (pgpA)	RT0735	phosphatidylglycerophosphatase [Rickettsia typhi str. Wilmington]	I	Lipid transport and metabolism	1.37538	0.437412	0.961864	1.46179	1.62425
RPRO0411S00000707_at	RP751	50S RIBOSOMAL PROTEIN L21 (rplU)	RT0736	50S ribosomal protein L21 [Rickettsia typhi str. Wilmington]	X	not in COG	-1.45269	0.416365	0.706491	1.16347	0.50837
RPRO0411S00000710_at	RP754	hypothetical protein	RT0739	rickettsial conserved hypothetical protein [Rickettsia typhi str. Wilmington]	X	not in COG	-1.48638	0.116937	0.55748	0.939536	0.498471
RPRO0411S00000711_at	RP755	PROLINE BETAINE TRANSPORTER (proP5)	RT0740	proline/betaine transporter ProP5 [Rickettsia typhi str. Wilmington]	X	not in COG	-1.19116	0.715439	0.550854	1.35841	0.490534
RPRO0411S00000712_at	RP756	hypothetical protein	RT0741	rickettsial conserved hypothetical protein [Rickettsia typhi str. Wilmington]	S	Function unknown	1.51752	0.124306	1.02521	2.04025	1.69056
RPRO0411S00000713_at	RP757	hypothetical protein	RT0743	rickettsial conserved hypothetical protein [Rickettsia typhi str. Wilmington]	S	Function unknown	2.09895	0.229726	2.63718	1.09614	2.27728
RPRO0411S00000714_at	RP758	hypothetical protein	RT0744	hypothetical protein RT0744 [Rickettsia typhi str. Wilmington]	E	Amino acid transport and metabolism	1.36285	0.295224	1.07433	1.06287	1.94016
RPRO0411S00000717_at	RP761	RECA PROTEIN (recA)	RT0747	recombinase A [Rickettsia typhi str. Wilmington]	L	Replication, recombination and repair	1.12441	0.60714	0.857321	1.58247	0.948057
RPRO0411S00000718_at	RP762	3-OXOACYL REDUCTASE (fabG)	RT0748	3-ketoacyl-(acyl-carrier-protein) reductase [Rickettsia typhi str. Wilmington]	I,Q	Lipid transport and metabolism, Secondary metabolites biosynthesis, transport and catabolism	-1.27336	0.330134	1.09241	0.507067	0.922912
RPRO0411S00000719_at	RP763	ACYL CARRIER PROTEIN (acpP)	RT0749	acyl carrier protein [Rickettsia typhi str. Wilmington]	I,Q	Lipid transport and metabolism, Secondary metabolites biosynthesis, transport and catabolism	-1.26544	0.410957	0.960023	0.82105	0.659002
RPRO0411S00000721_at	RP765	GUANYLATE KINASE (gmk)	RT0752	guanylate kinase [Rickettsia typhi str. Wilmington]	F	Nucleotide transport and metabolism	-1.15556	0.507999	0.666556	0.855316	1.0934
RPRO0411S00000722_at	RP766	hypothetical protein	RT0753	rickettsial conserved hypothetical protein [Rickettsia typhi str. Wilmington]	X	not in COG	1.21984	0.429573	1.07316	1.33239	1.36681
RPRO0411S00000723_at	RP767	ROD SHAPE-DETERMINING PROTEIN MREC (mreC)	RT0754	rod shape-determining protein [Rickettsia typhi str. Wilmington]	M	Cell wall/membrane biogenesis	1.33667	0.0916349	1.65634	1.43312	0.974576
RPRO0411S00000726_at	RP771	PEPTIDOGLYCAN-ASSOCIATED LIPOPROTEIN PRECURSOR (pal)	RT0758	peptidoglycan-associated lipoprotein precursor [Rickettsia typhi str. Wilmington]	M	Cell wall/membrane biogenesis	1.43073	0.300381	1.75244	1.36261	1.09703
RPRO0411S00000728_at	RP773	50S RIBOSOMAL PROTEIN L32 (rpmF)	RT0760	50S ribosomal protein L32 [Rickettsia typhi str. Wilmington]	J	Translation	-1.05874	0.868058	0.463097	1.27914	1.37161
RPRO0411S00000730_at	RP775	CELL DIVISION PROTEIN FTSY (ftsY)	RT0762	cell division protein FtsY [Rickettsia typhi str. Wilmington]	U	Intracellular trafficking and secretion	1.01119	0.972023	0.933706	1.20809	0.796583
RPRO0411S00000731_at	RP776	DNA POLYMERASE I (polA)	RT0763	DNA polymerase I [Rickettsia typhi str. Wilmington]	L	Replication, recombination and repair	1.11666	0.648833	1.43089	1.26647	0.870468
RPRO0411S00000732_at	RP778	DNA POLYMERASE III, ALPHA CHAIN (dnaE)	RT0765	DNA polymerase III subunit alpha [Rickettsia typhi str. Wilmington]	L	Replication, recombination and repair	-1.18681	0.792306	1.17879	0.940036	0.453103
RPRO0411S00000734_at	RP780	hypothetical protein	RT0767	rickettsial conserved hypothetical protein [Rickettsia typhi str. Wilmington]	X	not in COG	1.56054	0.0133316	1.64711	1.3409	1.70365
RPRO0411S00000736_at	RP782	hypothetical protein	RT0769	Sec-independent protein translocase protein TatC [Rickettsia typhi str. Wilmington]	X	not in COG	1.11371	0.499471	1.05904	1.41722	0.879483
RPRO0411S00000737_at	RP783	SERYL-TRNA SYNTHETASE (serS)	RT0770	seryl-tRNA synthetase [Rickettsia typhi str. Wilmington]	J	Translation	1.46415	0.187562	1.70753	2.07866	0.897288
RPRO0411S00000738_at	RP784	VIRB4 PROTEIN PRECURSOR (virB4)	RT0771	VirB4 protein precursor [Rickettsia typhi str. Wilmington]	U	Intracellular trafficking and secretion	1.94099	0.0694813	1.87693	2.14093	1.71526
RPRO0411S00000740_at	RP786	TELLURIUM RESISTANCE PROTEIN TERC (terC)	RT0774	tellurium resistance protein [Rickettsia typhi str. Wilmington]	P	Inorganic ion transport and metabolism	-1.18576	0.222626	1.06704	0.627772	0.88822
RPRO0411S00000741_at	RP787	hypothetical protein			X	not in COG	1.51217	0.0254751	1.25391	1.97557	1.40185
RPRO0411S00000743_at	RP789	hypothetical protein	RT0776	hypothetical protein RT0776 [Rickettsia typhi str. Wilmington]	Q	Secondary metabolites biosynthesis, transport and catabolism	-1.13637	0.768405	0.713503	0.772108	1.50822
RPRO0411S00000744_at	RP790	NADH DEHYDROGENASE I CHAIN J (nuoJ)	RT0777	NADH dehydrogenase subunit J [Rickettsia typhi str. Wilmington]	C	Energy production and conversion	1.27408	0.522925	1.91436	1.11317	1.04185
RPRO0411S00000745_at	RP791	NADH DEHYDROGENASE I CHAIN K (nuoK)	RT0778	NADH dehydrogenase kappa subunit [Rickettsia typhi str. Wilmington]	C	Energy production and conversion	1.00893	0.967149	0.893882	1.22943	0.984068
RPRO0411S00000746_at	RP792	NADH DEHYDROGENASE I CHAIN L (nuoL1)	RT0779	NADH dehydrogenase subunit L [Rickettsia typhi str. Wilmington]	C,P	Energy production and conversion, Inorganic ion transport and metabolism	-1.19741	0.287461	1.01701	0.943674	0.634074
RPRO0411S00000748_at	RP794	HEME EXPORTER PROTEIN A (ccmA)	RT0781	heme exporter protein A [Rickettsia typhi str. Wilmington]	O	Posttranslational modification, protein turnover, chaperones	1.22262	0.527253	1.26807	1.12172	1.26545
RPRO0411S00000749_at	RP795	NADH DEHYDROGENASE I CHAIN I (nuoI)	RT0782	NADH dehydrogenase subunit I [Rickettsia typhi str. Wilmington]	C	Energy production and conversion	1.03025	0.835323	1.41278	1.0588	0.739157
RPRO0411S00000751_at	RP797	NADH DEHYDROGENASE I CHAIN G (nuoG)	RT0784	NADH dehydrogenase gamma subunit [Rickettsia typhi str. Wilmington]	C	Energy production and conversion	1.0293	0.883801	0.731962	1.19198	1.12626
RPRO0411S00000752_at	RP798	hypothetical protein	RT0785	hypothetical protein RT0785 [Rickettsia typhi str. Wilmington]	S	Function unknown	-1.02161	0.893351	0.973637	1.1499	0.806257
RPRO0411S00000753_at	RP799	ACONITATE HYDRATASE (acnA)	RT0786	aconitate hydratase [Rickettsia typhi str. Wilmington]	C	Energy production and conversion	-1.00879	0.977367	0.687364	0.851815	1.47529
RPRO0411S00000754_at	RP800	ATP SYNTHASE EPSILON CHAIN (atpC)	RT0787	ATP synthase subunit epsilon [Rickettsia typhi str. Wilmington]	X	not in COG	-1.17652	0.262696	0.709771	1.15425	0.723479
RPRO0411S00000755_at	RP801	ATP SYNTHASE BETA CHAIN (atpD)	RT0788	ATP synthase subunit B [Rickettsia typhi str. Wilmington]	C	Energy production and conversion	-1.01956	0.924284	0.793591	1.5182	0.720925
RPRO0411S00000756_at	RP802	ATP SYNTHASE GAMMA CHAIN (atpG)	RT0789	ATP synthase subunit C [Rickettsia typhi str. Wilmington]	C	Energy production and conversion	-1.14685	0.382769	0.972271	0.849178	0.792271
RPRO0411S00000757_at	RP803	ATP SYNTHASE ALPHA CHAIN (atpA)	RT0790	ATP synthase subunit A [Rickettsia typhi str. Wilmington]	C	Energy production and conversion	-1.25561	0.327221	0.498119	1.08944	0.827377
RPRO0411S00000758_at	RP804	ATP SYNTHASE DELTA CHAIN (atpH)	RT0791	ATP synthase subunit D [Rickettsia typhi str. Wilmington]	C	Energy production and conversion	1.07569	0.745708	1.09783	1.50119	0.841103
RPRO0411S00000759_at	RP805	DIHYDROLIPOAMIDE DEHYDROGENASE (pdhD)	RT0792	dihydrolipoamide dehydrogenase [Rickettsia typhi str. Wilmington]	C	Energy production and conversion	1.25549	0.215672	0.965086	1.62898	1.2899
RPRO0411S00000760_at	RP806	hypothetical protein	RT0793	hypothetical protein RT0793 [Rickettsia typhi str. Wilmington]	P	Inorganic ion transport and metabolism	1.10211	0.675484	1.48163	1.10052	0.846154
RPRO0411S00000764_at	RP810	GLUTATHIONE-REGULATED POTASSIUM-EFFLUX SYSTEM PROTEIN KEFB (kefB)	RT0798	glutathione-regulated potassium-efflux system [Rickettsia typhi str. Wilmington]	P	Inorganic ion transport and metabolism	-1.09263	0.550177	0.767344	1.19825	0.841091
RPRO0411S00000765_at	RP811	hypothetical protein	RT0799	hypothetical protein RT0799 [Rickettsia typhi str. Wilmington]	X	not in COG	1.00234	0.993676	1.09515	0.981947	0.961143
RPRO0411S00000766_at	RP812	hypothetical protein	RT0800	hypothetical protein RT0800 [Rickettsia typhi str. Wilmington]	T	Signal transduction mechanism	1.15938	0.671843	1.88401	1.09576	0.857467
RPRO0411S00000767_at	RP814	TRANSLATION INITIATION FACTOR IF-1 (infA)	RT0802	translation initiation factor IF-1 [Rickettsia typhi str. Wilmington]	J	Translation	-1.30799	0.489808	0.45527	1.11197	1.06812
RPRO0411S00000769_at	RP816	DNAK SUPPRESSOR PROTEIN HOMOLOG (dksA)	RT0804	DnaK suppressor protein [Rickettsia typhi str. Wilmington]	T	Signal transduction mechanism	-1.09307	0.821841	1.71139	0.72049	0.720426
RPRO0411S00000770_at	RP817	PROBABLE INTEGRASE RECOMBINASE RIPX (xerC)	RT0805	tyrosine recombinase [Rickettsia typhi str. Wilmington]	L	Replication, recombination and repair	-1.66585	0.0095899	0.704522	0.554966	0.565814
RPRO0411S00000771_at	RP818	hypothetical protein	RT0806	rickettsial conserved hypothetical protein [Rickettsia typhi str. Wilmington]	X	not in COG	2.67463	0.0791908	2.32386	2.59328	3.34899
RPRO0411S00000773_at	RP820	POLY-BETA-HYDROXYBUTYRATE POLYMERASE (phbC2)	RT0808	poly-beta-hydroxybutyrate polymerase [Rickettsia typhi str. Wilmington]	I	Lipid transport and metabolism	-1.18209	0.694373	1.40033	0.899211	0.566446
RPRO0411S00000774_at	RP821	hypothetical protein	RT0809	3-polyprenyl-4-hydroxybenzoate decarboxylase [Rickettsia typhi str. Wilmington]	X	not in COG	-1.1099	0.731048	0.692201	0.988645	1.02352
RPRO0411S00000775_at	RP822	hypothetical protein	RT0810	rickettsial conserved hypothetical protein [Rickettsia typhi str. Wilmington]	O	Posttranslational modification, protein turnover, chaperones	1.04062	0.833882	1.23202	1.14647	0.810715
RPRO0411S00000777_at	RP824	METHIONINE AMINOPEPTIDASE (map)	RT0812	methionine aminopeptidase [Rickettsia typhi str. Wilmington]	J	Translation	-2.05426	0.152375	0.674613	0.454263	0.437109
RPRO0411S00000780_at	RP827	hypothetical protein	RT0815	possible outer surface protein [Rickettsia typhi str. Wilmington]	M	Cell wall/membrane biogenesis	1.5749	0.209425	2.28304	1.20644	1.20751
RPRO0411S00000781_at	RP828	hypothetical protein	RT0816	possible outer surface protein [Rickettsia typhi str. Wilmington]	M	Cell wall/membrane biogenesis	1.05845	0.767278	1.26299	0.819185	1.17184
RPRO0411S00000782_at	RP829	FERREDOXIN (fdxA)	RT0817	ferredoxin [Rickettsia typhi str. Wilmington]	C	Energy production and conversion	-1.33737	0.368355	1.31637	0.808516	0.437383
RPRO0411S00000783_at	RP830	HEME EXPORTER PROTEIN C (ccmC)	RT0818	heme exporter protein C [Rickettsia typhi str. Wilmington]	O	Posttranslational modification, protein turnover, chaperones	-1.14289	0.627628	0.542135	1.00284	1.41889
RPRO0411S00000784_at	RP831	hypothetical protein	RT0819	Cytosine aminohydrolase. [Rickettsia typhi str. Wilmington]	J,F		1.08303	0.461041	0.95272	1.09102	1.1953
RPRO0411S00000785_at	RP832	PROTEIN P34 (p34)	RT0820	p34 protein/probable cation transporter [Rickettsia typhi str. Wilmington]	P	Inorganic ion transport and metabolism	-1.25136	0.456727	0.601698	0.937697	0.938941
RPRO0411S00000786_at	RP833	17 KD SURFACE ANTIGEN PRECURSOR (omp)	RT0821	rickettsial 17 kDa surface antigen precursor [Rickettsia typhi str. Wilmington]	M	Cell wall/membrane biogenesis	-1.03143	0.902436	0.956419	0.96303	0.997801
RPRO0411S00000787_at	RP834	FERRIC TRANSPORT ATP-BINDING PROTEIN (afuC)	RT0822	metal transport ATP-binding protein [Rickettsia typhi str. Wilmington]	P	Inorganic ion transport and metabolism	1.22508	0.55803	0.868525	1.34408	1.89922
RPRO0411S00000788_at	RP835	EXCINUCLEASE ABC SUBUNIT A (uvrA)	RT0823	excinuclease ABC subunit A [Rickettsia typhi str. Wilmington]	L	Replication, recombination and repair	-1.45636	0.419838	1.03097	0.647302	0.528573
RPRO0411S00000789_at	RP836	SINGLE-STRAND BINDING PROTEIN (ssb)	RT0824	single-strand DNA-binding protein [Rickettsia typhi str. Wilmington]	L	Replication, recombination and repair	-1.0206	0.940268	1.21186	0.977457	0.862037
RPRO0411S00000792_at	RP840	HEAT SHOCK PROTEIN HTPG (htpG)	RT0828	heat shock protein 90 [Rickettsia typhi str. Wilmington]	O	Posttranslational modification, protein turnover, chaperones	-2.05336	0.0250901	0.343843	0.659485	0.536142
RPRO0411S00000793_at	RP841	5-AMINOLEVULINIC ACID SYNTHASE (hemA)	RT0829	5-aminolevulinate synthase [Rickettsia typhi str. Wilmington]	H	Coenzyme transport and metabolism	-2.09934	0.228268	0.241975	0.523416	0.800849
RPRO0411S00000794_at	RP842	TRIGGER FACTOR (tig)	RT0830	trigger factor [Rickettsia typhi str. Wilmington]	O	Posttranslational modification, protein turnover, chaperones	-1.1185	0.44922	1.18181	0.774997	0.749948
RPRO0411S00000796_at	RP844	CITRATE SYNTHASE (gltA)	RT0832	citrate synthase [Rickettsia typhi str. Wilmington]	C	Energy production and conversion	-1.106	0.811463	0.706132	0.935196	0.995337
RPRO0411S00000797_at	RP845	hypothetical protein	RT0833	DNA polymerase, bacteriophage-type [Rickettsia typhi str. Wilmington]	L	Replication, recombination and repair	1.20393	0.568603	1.06048	1.48445	1.00442
RPRO0411S00000798_at	RP846	SFHB PROTEIN HOMOLOG (sfhB)	RT0834	Pseudouridine synthase. [Rickettsia typhi str. Wilmington]	J	Translation	-1.0806	0.681087	0.791673	1.23639	0.750923
RPRO0411S00000802_at	RP850	GLYCYL-TRNA SYNTHETASE ALPHA SUBUNIT (glyQ)	RT0839	glycyl-tRNA synthetase alpha subunit [Rickettsia typhi str. Wilmington]	X	not in COG	1.10467	0.807609	0.604977	1.56299	1.07955
RPRO0411S00000803_at	RP851	hypothetical protein	RT0840	hypothetical protein RT0840 [Rickettsia typhi str. Wilmington]	X	not in COG	-1.27215	0.656397	1.31072	0.784033	0.417832
RPRO0411S00000806_at	RP854	hypothetical protein	RT0843	rickettsial conserved hypothetical protein [Rickettsia typhi str. Wilmington]	X	not in COG	1.03112	0.88085	1.10767	0.951666	1.02008
RPRO0411S00000808_at	RP856	ALANYL-TRNA SYNTHETASE (alaS)	RT0845	alanyl-tRNA synthetase [Rickettsia typhi str. Wilmington]	J	Translation	-1.11986	0.543399	0.804172	1.16889	0.698534
RPRO0411S00000809_at	RP857	PSEUDOURIDYLATE SYNTHASE I (truA)	RT0846	tRNA pseudouridine synthase A [Rickettsia typhi str. Wilmington]	J	Translation	-1.22722	0.335382	0.629015	1.21843	0.760882
RPRO0411S00000810_at	RP858	RNA POLYMERASE SIGMA FACTOR RPOD (rpoD)	RT0847	RNA polymerase sigma factor [Rickettsia typhi str. Wilmington]	K	Transcription	-1.42788	0.234842	1.05907	0.629612	0.56765
RPRO0411S00000811_at	RP859	DNA PRIMASE (dnaG)	RT0848	DNA primase [Rickettsia typhi str. Wilmington]	L	Replication, recombination and repair	-1.04461	0.851047	0.907453	1.19265	0.873055
RPRO0411S00000812_at	RP860	hypothetical protein	RT0849	hypothetical protein RT0849 [Rickettsia typhi str. Wilmington]	I	Lipid transport and metabolism	-1.46244	0.168993	0.521843	0.882131	0.764207
RPRO0411S00000813_at	RP861	TRANSCRIPTION ELONGATION FACTOR GREA (greA)	RT0850	transcription elongation factor GreA [Rickettsia typhi str. Wilmington]	K	Transcription	-1.08663	0.292081	1.02184	0.932672	0.825006
RPRO0411S00000814_at	RP862	NAD(P) TRANSHYDROGENASE SUBUNIT ALPHA (pntAB)	RT0851	NAD(P)(+) transhydrogenase (AB-specific) subunit alpha [Rickettsia typhi str. Wilmington]	C	Energy production and conversion	1.14831	0.246653	1.22441	1.12403	1.0878
RPRO0411S00000817_at	RP865	DNA POLYMERASE III SUBUNITS GAMMA AND TAU (dnaX)	RT0856	DNA polymerase III subunits gamma and tau [Rickettsia typhi str. Wilmington]	L	Replication, recombination and repair	1.05578	0.938327	0.837315	1.08214	1.68968
RPRO0411S00000818_at	RP866	hypothetical protein	RT0857	hypothetical protein RT0857 [Rickettsia typhi str. Wilmington]	S	Function unknown	-1.0541	0.750264	1.12527	0.908731	0.866462
RPRO0411S00000819_at	RP867	hypothetical protein	RT0858	hypothetical protein RT0858 [Rickettsia typhi str. Wilmington]	R	General function prediction only	-1.2119	0.378644	0.802926	0.873028	0.780523
RPRO0411S00000820_at	RP868	GLUTAMINE TRANSPORT ATP-BINDING PROTEIN GLNQ (glnQ2)	RT0859	glutamine transport ATP-binding protein GlnQ [Rickettsia typhi str. Wilmington]	E	Amino acid transport and metabolism	-1.27934	0.369216	0.92438	0.730469	0.7314
RPRO0411S00000821_at	RP869	hypothetical protein	RT0860	phosphonate metabolism protein PhnP [Rickettsia typhi str. Wilmington]	R	General function prediction only	-1.15004	0.600514	1.17619	1.08959	0.49033
RPRO0411S00000822_at	RP870	hypothetical protein	RT0861	hypothetical protein RT0861 [Rickettsia typhi str. Wilmington]	X	not in COG	1.56465	0.299085	1.15263	2.06302	1.36369
RPRO0411S00000823_at	RP871	hypothetical protein	RT0862	conserved hypothetical protein (possible transmembrane protein) [Rickettsia typhi str. Wilmington]	X	not in COG	1.13987	0.616436	1.43423	1.4952	0.808062
RPRO0411S00000824_at	RP872	hypothetical protein	RT0863	DNA polymerase III subunit chi [Rickettsia typhi str. Wilmington]	X	not in COG	1.02963	0.922406	0.886477	1.82402	0.822247
RPRO0411S00000825_at	RP874	SUCCINYL-DIAMINOPIMELATE DESUCCINYLASE (dapE)	RT0865	succinyl-diaminopimelate desuccinylase [Rickettsia typhi str. Wilmington]	E	Amino acid transport and metabolism	1.09444	0.849124	0.827494	1.1576	1.31451
RPRO0411S00000826_at	RP875	hypothetical protein	RT0866	hypothetical protein RT0866 [Rickettsia typhi str. Wilmington]	S	Function unknown	1.03979	0.897923	0.672119	1.63224	1.26717
RPRO0411S00000827_at	RP876	PROBABLE LIPOATE-PROTEIN LIGASE B (lipB)	RT0867	lipoyltransferase [Rickettsia typhi str. Wilmington]	H	Coenzyme transport and metabolism	1.55601	0.174088	1.25849	1.87071	1.66354
RPRO0411S00000828_at	RP878	30S RIBOSOMAL PROTEIN S16 (rpsP)	RT0869	30S ribosomal protein S16 [Rickettsia typhi str. Wilmington]	X	not in COG	-1.29096	0.0231932	0.628416	0.878918	0.834696
RPRO0411S00000829_at	RP879	50S RIBOSOMAL PROTEIN L33 (rpmG)	RT0870	50S ribosomal protein L33 [Rickettsia typhi str. Wilmington]	J	Translation	2.32218	0.112102	2.31305	1.95297	2.51436
RPRO0411S00000830_at	RP880	DNA MISMATCH REPAIR PROTEIN MUTL (mutL)	RT0871	DNA mismatch repair protein [Rickettsia typhi str. Wilmington]	L	Replication, recombination and repair	-1.10935	0.711119	0.62966	1.05579	1.16418
RPRO0411S00000831_at	RP881	PROLINE BETAINE TRANSPORTER (proP7)	RT0873	proline/betaine transporter ProP7 [Rickettsia typhi str. Wilmington]	X	not in COG	1.23589	0.485404	0.626126	1.26319	2.10152
RPRO0411S00000832_at	RP882	COPROPORPHYRINOGEN III OXIDASE PRECURSOR (hemF)	RT0874	coproporphyrinogen III oxidase [Rickettsia typhi str. Wilmington]	X	not in COG	-1.84813	0.0391669	0.6748	0.743737	0.260521
RPRO0411S00000833_at	RP883	hypothetical protein	RT0875	conserved hypothetical protein (predicted membrane protein) [Rickettsia typhi str. Wilmington]	S	Function unknown	1.10957	0.688903	1.10705	1.35432	0.845007
RPRO0411S00000834_at	RP884	PROBABLE FERROCHELATASE (hemH)	RT0876	ferrochelatase [Rickettsia typhi str. Wilmington]	X	not in COG	-1.40887	0.466529	2.14541	0.661465	0.281966
