# Supplementary material for: Genome-wide screen for temperature-regulated genes of the obligate intracellular bacterium, Rickettsia typhi
Source: BMC Microbiol. 2008 Apr 15;8:61. doi: 10.1186/1471-2180-8-61 (PMC2335108; doi:10.1186/1471-2180-8-61)
Supplement: Additional file 3 — List of genes with absent calls on all array runs. This excel file contains a list of all the genes that showed low or no signal intensities and were assigned absent calls for all replicates by the Affymetrix GCOS software program. [file 1471-2180-8-61-S3.xls]

## Sheet: Sheet1
Additional File 3. Lists of genes that were absent.
Genes absent at both 37ºC and 25ºC
R. prowazekii gene ID	R. typhi gene ID	Descriptions (array annotation)	Affymetrix absence/presence calls
RP016		hypothetical protein	AAAAAA
RP037	RT0093	PROBABLE O-SIALOGLYCOPROTEIN ENDOPEPTIDASE (gcp)	AAAAAA
RP050		hypothetical protein	AAAAAA
RP052		hypothetical protein	AAAAAA
RP080		hypothetical protein	AAAAAA
RP088		hypothetical protein	AAAAAA
RP174	RT0165	PROBABLE PEPTIDASE Y4NA (ppcE)	AAAAAA
RP187		hypothetical protein	AAAAAA
RP191	RT0181	CYTOCHROME C OXIDASE POLYPEPTIDE III (coxC)	AAAAAA
RP207		hypothetical protein	AAAAAA
RP212	RT0203	PUTATIVE ATPASE N2B (n2B)	AAAAAA
RP272	RT0263	CYTOCHROME C1, HEME PROTEIN PRECURSOR (fbcH)	AAAAAA
RP279		hypothetical protein	AAAAAA
RP304		CYTOCHROME C OXIDASE ASSEMBLY PROTEIN COX11 (cox11)	AAAAAA
RP305	RT0295	hypothetical protein	AAAAAA
RP311		hypothetical protein	AAAAAA
RP315	RT0305	ALKALINE PROTEASE SECRETION ATP-BINDING PROTEIN APRD (aprD)	AAAAAA
RP331		hypothetical protein	AAAAAA
RP346		CYTOCHROME C OXIDASE ASSEMBLY FACTOR (ctaB)	AAAAAA
RP352		hypothetical protein	AAAAAA
RP361	RT0350	INTEGRASE RECOMBINASE XERD (xerD)	AAAAAA
RP362		hypothetical protein	AAAAAA
RP404	RT0392	hypothetical protein	AAAAAA
RP405		CYTOCHROME C OXIDASE POLYPEPTIDE I (coxA)	AAAAAA
RP421	RT0407	LEUCYL-TRNA SYNTHETASE (leuS)	AAAAAA
RP436	RT0423	hypothetical protein	AAAAAA
RP442	RT0429	GLYCEROL-3-PHOSPHATE DEHYDROGENASE (gpsA)	AAAAAA
RP469	RT0456	POSSIBLE 1-ACYL-SN-GLYCEROL-3-PHOSPHATE ACYLTRANSFERASE (plsC)	AAAAAA
RP488		hypothetical protein	AAAAAA
RP508	RT0493	ABC TRANSPORTER ATP-BINDING PROTEIN (abcT2)	AAAAAA
RP528	RT0515	SINGLE-STRANDED-DNA-SPECIFIC EXONUCLEASE RECJ (recJ)	AAAAAA
RP533	RT0521	BIOTIN-PROTEIN LIGASE (birA)	AAAAAA
RP543		hypothetical protein	AAAAAA
RP544	RT0532	hypothetical protein	AAAAAA
RP565	RT0553	PENICILLIN-BINDING PROTEIN (pbpA1)	AAAAAA
RP689		hypothetical protein	AAAAAA
RP690	RT0684	hypothetical protein	AAAAAA
RP703	RT0698	CYTOCHROME C-TYPE BIOGENESIS PROTEIN CCMF (ccmF)	AAAAAA
RP709		hypothetical protein	AAAAAA
RP713		hypothetical protein	AAAAAA
RP714		ANKYRIN, BRAIN VARIANT 2 (ank2)	AAAAAA
RP716		hypothetical protein	AAAAAA
RP746	RT0731	ENDONUCLEASE III (nth)	AAAAAA
RP774	RT0761	hypothetical protein	AAAAAA
RP781	RT0768	AMPG PROTEIN (ampG3)	AAAAAA
RP788	RT0775	hypothetical protein	AAAAAA
RP793	RT0780	NADH DEHYDROGENASE I CHAIN M (nuoM)	AAAAAA
RP815	RT0803	MAF PROTEIN (maf)	AAAAAA
RP837	RT0825	hypothetical protein	AAAAAA
RP843	RT0831	hypothetical protein	AAAAAA
Genes absent at 37ºC only
R. prowazekii gene ID	R. typhi gene ID	Descriptions	Affymetrix absence/presence calls(37C treatments)
RP339	RT0329	MINOR TEICHOIC ACIDS BIOSYNTHESIS PROTEIN GGAB (ggaB)	AAA
RP046	RT0084	PROLIPOPROTEIN DIACYLGLYCERYL TRANSFERASE (lgt)	AAA
RP819	RT0807	hypothetical protein	AAA
RP510	RT0495	TRNA DELTA(2)-ISOPENTENYLPYROPHOSPHATE TRANSFERASE (miaA)	AAA
Genes absent at 25ºC only
R. prowazekii gene ID	R. typhi gene ID	Descriptions	Affymetrix absence/presence calls (25C treatments)
RP246	RT0238	hypothetical protein	AAA
RP349	RT0338	hypothetical protein	AAA
RP500	RT0486	ADP,ATP CARRIER PROTEIN (tlc4)	AAA
RP509	RT0494	PHOSPHOMANNOMUTASE (exoC)	AAA
RP598	RT0586	TRANSCRIPTION-REPAIR COUPLING FACTOR (mfd)	AAA
RP807	RT0794	PENICILLIN-BINDING PROTEIN 1A (mrcA)	AAA
RP029	RT0100	RECF PROTEIN (recF)	AAA
RP056	RT0076	GLUCOSE INHIBITED DIVISION PROTEIN A (gidA)	AAA
RP175	RT0166	PROBABLE OXYGEN-INDEPENDENT COPROPORPHYRINOGEN III OXIDASE (hemN)	AAA
RP403	RT0391	hypothetical protein	AAA
RP410	RT0396	UDP-N-ACETYLMURAMOYLALANINE--D-GLUTAMATE LIGASE (murD)	AAA
RP558	RT0546	hypothetical protein	AAA
RP718	RT0704	LIPID A BIOSYNTHESIS LAUROYL ACYLTRANSFERASE (htrB)	AAA
RP735	RT0720	MALONYL COA-ACYL CARRIER PROTEIN TRANSACYLASE (fabD)	AAA
RP826	RT0814	hypothetical protein	AAA
RP443	RT0430	hypothetical protein	AAA
RP712		hypothetical protein	AAA
RP226	RT0218	hypothetical protein	AAA
RP611	RT0599	RIBONUCLEASE P (rnpA)	AAA
RP748	RT0733	hypothetical protein	AAA
