# Supplementary material for: Genome-wide screen for temperature-regulated genes of the obligate intracellular bacterium, Rickettsia typhi
Source: BMC Microbiol. 2008 Apr 15;8:61. doi: 10.1186/1471-2180-8-61 (PMC2335108; doi:10.1186/1471-2180-8-61)
Supplement: Additional file 4 — Raw array data. This excel file contains the raw data for all 6 arrays. [file 1471-2180-8-61-S4.xls]

## Sheet: Sheet1
	37C_1_Signal	37C_1_Detection	37C_1_Detection p-value	37C_2_Signal	37C_2_Detection	37C_2_Detection p-value	37C_3_Signal	37C_3__Detection	37C_3_Detection p-value	25C_1_Signal	25C_1_Detection	25C_1_Detection p-value	25C_2_Signal	25C_2_Detection	25C_2_Detection p-value	25C_3_Signal	25C_3_Detection	25C_3_Detection p-value	Descriptions
AFFX-BioB-5_at	84	A	0.354453	39	A	0.313723	32.2	A	0.60308	25.7	A	0.5	35.5	A	0.368438	81.8	A	0.574038	E. coli /GEN=bioB /DB_XREF=gb:J04423.1 /NOTE=SIF corresponding to nucleotides 2032-2305 of gb:J04423.1 /DEF=E.coli 7,8-diamino-pelargonic acid (bioA), biotin synthetase (bioB), 7-keto-8-amino-pelargonic acid synthetase (bioF), bioC protein, and dethiobiot
AFFX-BioB-M_at	151.4	A	0.48511	28.7	A	0.794268	75.9	A	0.737173	55.9	A	0.559354	48.7	A	0.58862	148.8	A	0.814869	E. coli /GEN=bioB /DB_XREF=gb:J04423.1 /NOTE=SIF corresponding to nucleotides 2482-2739 of gb:J04423.1 /DEF=E.coli 7,8-diamino-pelargonic acid (bioA), biotin synthetase (bioB), 7-keto-8-amino-pelargonic acid synthetase (bioF), bioC protein, and dethiobiot
AFFX-BioB-3_at	37.1	A	0.932322	22.6	A	0.953518	29.9	A	0.996788	19.8	A	0.979978	23.8	A	0.937071	49.2	A	0.989683	E. coli /GEN=bioB /DB_XREF=gb:J04423.1 /NOTE=SIF corresponding to nucleotides 2755-3052 of gb:J04423.1 /DEF=E.coli 7,8-diamino-pelargonic acid (bioA), biotin synthetase (bioB), 7-keto-8-amino-pelargonic acid synthetase (bioF), bioC protein, and dethiobiot
AFFX-BioC-5_at	35.1	A	0.52976	38.7	A	0.440646	27.6	A	0.724854	15.7	A	0.712257	26.3	A	0.672921	92.8	A	0.672921	E. coli /GEN=bioC /DB_XREF=gb:J04423.1 /NOTE=SIF corresponding to nucleotides 4218-4566 of gb:J04423.1 /DEF=E.coli 7,8-diamino-pelargonic acid (bioA), biotin synthetase (bioB), 7-keto-8-amino-pelargonic acid synthetase (bioF), bioC protein, and dethiobiot
AFFX-BioC-3_at	34.6	A	0.559354	33.7	A	0.455413	32.4	A	0.631562	9.3	A	0.772364	15.3	A	0.470241	38	A	0.60308	E. coli /GEN=bioC /DB_XREF=gb:J04423.1 /NOTE=SIF corresponding to nucleotides 4626-4878 of gb:J04423.1 /DEF=E.coli 7,8-diamino-pelargonic acid (bioA), biotin synthetase (bioB), 7-keto-8-amino-pelargonic acid synthetase (bioF), bioC protein, and dethiobiot
AFFX-BioDn-5_at	35.7	A	0.9273	27.1	A	0.686277	35.9	A	0.772364	11.4	A	0.966323	16.5	A	0.937071	41.5	A	0.921998	E. coli /GEN=bioD /DB_XREF=gb:J04423.1 /NOTE=SIF corresponding to nucleotides 4980-5256 of gb:J04423.1, not 100% identical /DEF=E.coli 7,8-diamino-pelargonic acid (bioA), biotin synthetase (bioB), 7-keto-8-amino-pelargonic acid synthetase (bioF), bioC pro
AFFX-BioDn-3_at	256.9	A	0.195266	95.6	A	0.095667	205.6	A	0.327079	245.5	A	0.139482	119.3	A	0.205732	457.3	A	0.165861	E. coli /GEN=bioD /DB_XREF=gb:J04423.1 /NOTE=SIF corresponding to nucleotides 5286-5570 of gb:J04423.1, not 100% identical /DEF=E.coli 7,8-diamino-pelargonic acid (bioA), biotin synthetase (bioB), 7-keto-8-amino-pelargonic acid synthetase (bioF), bioC pro
AFFX-CreX-5_at	35.2	A	0.470241	6	A	0.876428	17.8	A	0.794268	20.2	A	0.772364	6	A	0.737173	27.6	A	0.783476	Bacteriophage P1 /GEN=cre /DB_XREF=gb:X03453.1 /NOTE=SIF corresponding to nucleotides 513-1047 of gb:X03453.1 /DEF=Bacteriophage P1 cre gene for recombinase protein.
AFFX-CreX-3_at	96.1	A	0.340661	64.1	A	0.313723	224.5	A	0.165861	147.7	A	0.250796	204.6	A	0.139482	599.6	A	0.095667	Bacteriophage P1 /GEN=cre /DB_XREF=gb:X03453.1 /NOTE=SIF corresponding to nucleotides 1089-1495 of gb:X03453.1 /DEF=Bacteriophage P1 cre gene for recombinase protein.
AFFX-DapX-5_at	9330	P	4.4e-05	8339.7	P	4.4e-05	14561.5	P	5.2e-05	6216.5	P	6e-05	7563.5	P	4.4e-05	21029.9	P	5.2e-05	B. subtilis /GEN=dapB /DB_XREF=gb:L38424.1 /NOTE=SIF corresponding to nucleotides 1428-1926 of gb:L38424.1 /DEF=Bacillus subtilis dihydropicolinate reductase (jojE) gene, complete cds; poly(A) polymerase (jojI) gene, complete cds; biotin acetyl-CoA-carbox
AFFX-DapX-M_at	9245.3	P	0.00034	7968.5	P	6e-05	14981	P	9.5e-05	7340.1	P	0.00039	7560.2	P	0.00011	23255	P	0.000127	B. subtilis /GEN=dapB, jojF /DB_XREF=gb:L38424.1 /NOTE=SIF corresponding to nucleotides 2020-2580 of gb:L38424.1, not 100% identical /DEF=Bacillus subtilis dihydropicolinate reductase (jojE) gene, complete cds; poly(A) polymerase (jojI) gene, complete cds
AFFX-DapX-3_at	6019.7	P	5.2e-05	4580	P	4.4e-05	8250.4	P	4.4e-05	3726.3	P	5.2e-05	4726.6	P	5.2e-05	12419.4	P	5.2e-05	B. subtilis /GEN=jojG /DB_XREF=gb:L38424.1 /NOTE=SIF corresponding to nucleotides 2684-3130 of gb:L38424.1 /DEF=Bacillus subtilis dihydropicolinate reductase (jojE) gene, complete cds; poly(A) polymerase (jojI) gene, complete cds; biotin acetyl-CoA-carbox
AFFX-LysX-5_at	1579.9	P	0.000127	920.8	P	5.2e-05	1326.6	P	0.001248	642.8	P	0.000258	950.6	P	6e-05	1868.6	P	0.000446	B. subtilis /GEN=lys /DB_XREF=gb:X17013.1 /NOTE=SIF corresponding to nucleotides 387-658 of gb:X17013.1, not 100% identical /DEF=B subtilis lys gene for diaminopimelate decarboxylase (EC 4.1.1.20).
AFFX-LysX-M_at	837.7	P	0.000169	571.8	P	5.2e-05	536	P	0.000225	407.8	P	0.000297	488.9	P	0.00011	750.9	P	0.000297	B. subtilis /GEN=lys /DB_XREF=gb:X17013.1 /NOTE=SIF corresponding to nucleotides 720-990 of gb:X17013.1, not 100% identical /DEF=B subtilis lys gene for diaminopimelate decarboxylase (EC 4.1.1.20).
AFFX-LysX-3_at	1079.1	P	0.000297	734.9	P	0.00034	591.8	P	0.011384	537.5	P	0.002275	710.7	P	0.00039	1308.5	P	0.006871	B. subtilis /GEN=lys /DB_XREF=gb:X17013.1 /NOTE=SIF corresponding to nucleotides 1061-1343 of gb:X17013.1, not 100% identical /DEF=B subtilis lys gene for diaminopimelate decarboxylase (EC 4.1.1.20).
AFFX-PheX-5_at	3021.7	P	0.000127	2618.4	P	5.2e-05	3741.5	P	0.000127	1723.5	P	0.000147	2050.2	P	6e-05	5541.7	P	8.1e-05	B. subtilis /GEN=pheA /DB_XREF=gb:M24537.1 /NOTE=SIF corresponding to nucleotides 2028-2375 of gb:M24537.1, not 100% identical /DEF=Bacillus subtillis sporulation protein (spoOB), GTP-binding protein (obg), phenylalanine biosynthesis associated protein (p
AFFX-PheX-M_at	2288.8	P	0.00011	1463.4	P	0.00011	2139.6	P	0.000147	1305.1	P	0.000258	1463.6	P	0.000147	5158.4	P	0.00011	B. subtilis /GEN=pheA /DB_XREF=gb:M24537.1 /NOTE=SIF corresponding to nucleotides 2437-2828 of gb:M24537.1 /DEF=Bacillus subtillis sporulation protein (spoOB), GTP-binding protein (obg), phenylalanine biosynthesis associated protein (pheB), and monofuncti
AFFX-PheX-3_at	1510.8	P	0.000147	1249.5	P	8.1e-05	2138.4	P	0.001102	907.2	P	0.00141	1109.6	P	0.000297	3708.8	P	0.000972	B. subtilis /GEN=pheB /DB_XREF=gb:M24537.1 /NOTE=SIF corresponding to nucleotides 2885-3326 of gb:M24537.1, not 100% identical /DEF=Bacillus subtillis sporulation protein (spoOB), GTP-binding protein (obg), phenylalanine biosynthesis associated protein (p
AFFX-ThrX-5_at	3561.1	P	0.00011	3418.6	P	5.2e-05	4273.5	P	0.000258	2628.8	P	0.000195	2856.1	P	5.2e-05	7240.8	P	9.5e-05	B. subtilis /GEN=thrC /DB_XREF=gb:X04603.1 /NOTE=SIF corresponding to nucleotides 288-932 of gb:X04603.1 /DEF=B. subtilis thrB and thrC genes for homoserine kinase and threonine synthase EC 2.7.1.39 and EC 4.2.99.2, respectively).
AFFX-ThrX-M_at	3551.8	P	6e-05	2994.6	P	5.2e-05	5427	P	4.4e-05	2242.6	P	5.2e-05	2773.5	P	4.4e-05	8091	P	4.4e-05	B. subtilis /GEN=thrC, thrB /DB_XREF=gb:X04603.1 /NOTE=SIF corresponding to nucleotides 995-1562 of gb:X04603.1, not 100% identical /DEF=B. subtilis thrB and thrC genes for homoserine kinase and threonine synthase EC 2.7.1.39 and EC 4.2.99.2, respectively
AFFX-ThrX-3_at	2521	P	4.4e-05	2166.1	P	4.4e-05	3062.4	P	4.4e-05	1493.1	P	5.2e-05	1906.1	P	4.4e-05	4538.4	P	4.4e-05	B. subtilis /GEN=thrB /DB_XREF=gb:X04603.1 /NOTE=SIF corresponding to nucleotides 1689-2151 of gb:X04603.1 /DEF=B. subtilis thrB and thrC genes for homoserine kinase and threonine synthase EC 2.7.1.39 and EC 4.2.99.2, respectively).
AFFX-TrpnX-5_at	20.2	A	0.921998	8.5	A	0.971543	18.9	A	0.932322	22.4	A	0.843268	13.7	A	0.891021	43.3	A	0.921998	B. subtilis /GEN=trpE, trpD /DB_XREF=gb:K01391.1 /NOTE=SIF corresponding to nucleotides 1953-2483 of gb:K01391.1, not 100% identical /DEF=B.subtilis tryptophan (trp) operon, complete cds.
AFFX-TrpnX-M_at	22.4	A	0.760937	21.3	A	0.852061	73.6	A	0.794268	21.9	A	0.760937	27.3	A	0.794268	304.7	A	0.631562	B. subtilis /GEN=trpD, trpC /DB_XREF=gb:K01391.1 /NOTE=SIF corresponding to nucleotides 2880-3359 of gb:K01391.1, not 100% identical /DEF=B.subtilis tryptophan (trp) operon, complete cds.
AFFX-TrpnX-3_at	21.8	A	0.834139	5.4	A	0.984817	26.1	A	0.971543	18.5	A	0.941556	4.7	A	0.953518	66.1	A	0.904333	B. subtilis /GEN=trpC, trpF /DB_XREF=gb:K01391.1 /NOTE=SIF corresponding to nucleotides 3790-4368 of gb:K01391.1, not 100% identical /DEF=B.subtilis tryptophan (trp) operon, complete cds.
AFFX-r2-Ec-bioB-5_at	35	A	0.981445	22.1	A	0.780518	25.8	A	0.80542	31	A	0.753906	66	A	0.533936	61	A	0.696289	E. coli GEN=bioB DB_XREF=gb:J04423.1 NOTE=SIF corresponding to nucleotides 2071-2304 of gb:J04423.1 DEF=E.coli 7,8-diamino-pelargonic acid (bioA), biotin synthetase (bioB), 7-keto-8-amino-pelargonic acid synthetase (bioF), bioC protein, and dethiobiot
AFFX-r2-Ec-bioB-M_at	35.4	A	0.432373	15.3	A	0.567627	172.2	A	0.5	30.7	A	0.696289	20.7	A	0.633789	186.3	A	0.567627	E. coli GEN=bioB DB_XREF=gb:J04423.1 NOTE=SIF corresponding to nucleotides 2393-2682 of gb:J04423.1 DEF=E.coli 7,8-diamino-pelargonic acid (bioA), biotin synthetase (bioB), 7-keto-8-amino-pelargonic acid synthetase (bioF), bioC protein, and dethiobiot
AFFX-r2-Ec-bioB-3_at	178.2	A	0.19458	27.2	A	0.567627	173.2	A	0.303711	101.2	A	0.219482	81.2	A	0.27417	282.5	A	0.398926	E. coli GEN=bioB DB_XREF=gb:J04423.1 NOTE=SIF corresponding to nucleotides 2772-3004 of gb:J04423.1 DEF=E.coli 7,8-diamino-pelargonic acid (bioA), biotin synthetase (bioB), 7-keto-8-amino-pelargonic acid synthetase (bioF), bioC protein, and dethiobiot
AFFX-r2-Ec-bioC-5_at	230	A	0.129639	107.1	A	0.334473	456.7	A	0.149658	479.7	P	0.046143	337.8	A	0.067627	718.6	A	0.27417	E. coli GEN=bioC DB_XREF=gb:J04423.1 NOTE=SIF corresponding to nucleotides 4257-4573 of gb:J04423.1 DEF=E.coli 7,8-diamino-pelargonic acid (bioA), biotin synthetase (bioB), 7-keto-8-amino-pelargonic acid synthetase (bioF), bioC protein, and dethiobiot
AFFX-r2-Ec-bioC-3_at	224.6	A	0.366211	37.3	A	0.567627	59.1	A	0.633789	33.4	A	0.567627	38	A	0.780518	108.4	A	0.633789	E. coli GEN=bioC DB_XREF=gb:J04423.1 NOTE=SIF corresponding to nucleotides 4608-4883 of gb:J04423.1 DEF=E.coli 7,8-diamino-pelargonic acid (bioA), biotin synthetase (bioB), 7-keto-8-amino-pelargonic acid synthetase (bioF), bioC protein, and dethiobiot
AFFX-r2-Ec-bioD-5_at	29.5	A	0.601074	6.5	A	0.780518	135.2	A	0.366211	14	A	0.665527	26.8	A	0.665527	124	A	0.432373	E. coli GEN=bioD DB_XREF=gb:J04423.1 NOTE=SIF corresponding to nucleotides 5024-5244 of gb:J04423.1 DEF=E.coli 7,8-diamino-pelargonic acid (bioA), biotin synthetase (bioB), 7-keto-8-amino-pelargonic acid synthetase (bioF), bioC protein, and dethiobiot
AFFX-r2-Ec-bioD-3_at	42.7	A	0.366211	4.2	A	0.366211	6.1	A	0.601074	99.5	A	0.303711	97.9	A	0.27417	37.3	A	0.466064	E. coli GEN=bioD DB_XREF=gb:J04423.1 NOTE=SIF corresponding to nucleotides 5312-5559 of gb:J04423.1, not 100% identical DEF=E.coli 7,8-diamino-pelargonic acid (bioA), biotin synthetase (bioB), 7-keto-8-amino-pelargonic acid synthetase (bioF), bioC pro
AFFX-r2-P1-cre-5_at	70	A	0.27417	71.3	P	0.030273	206.4	A	0.111572	107.9	A	0.095215	101.3	A	0.219482	274.2	A	0.149658	Bacteriophage P1 GEN=cre DB_XREF=gb:X03453.1 NOTE=SIF corresponding to nucleotides 581-1001 of gb:X03453.1 DEF=Bacteriophage P1 cre gene for recombinase protein.
AFFX-r2-P1-cre-3_at	191.5	P	0.005859	170.4	P	0.023926	341.3	P	0.010742	137.6	P	0.023926	246.4	P	0.023926	542.8	P	0.023926	Bacteriophage P1 GEN=cre DB_XREF=gb:X03453.1 NOTE=SIF corresponding to nucleotides 1032-1270 of gb:X03453.1 DEF=Bacteriophage P1 cre gene for recombinase protein.
AFFX-r2-Bs-dap-5_at	11378.1	P	0.000244	11798.9	P	0.000244	28793.6	P	0.000244	8506.5	P	0.000244	9883.7	P	0.000244	34389	P	0.000244	B. subtilis GEN=dapB DB_XREF=gb:L38424.1 NOTE=SIF corresponding to nucleotides 1439-1846 of gb:L38424.1 DEF=Bacillus subtilis dihydropicolinate reductase (jojE) gene, complete cds; poly(A) polymerase (jojI) gene, complete cds; biotin acetyl-CoA-carbox
AFFX-r2-Bs-dap-M_at	10853.9	P	0.000732	10624.3	P	0.000732	26949.6	P	0.000732	7639.4	P	0.00415	9122.7	P	0.000732	33912.3	P	0.001953	B. subtilis GEN=dapB, jojF DB_XREF=gb:L38424.1 NOTE=SIF corresponding to nucleotides 2055-2578 of gb:L38424.1, not 100% identical DEF=Bacillus subtilis dihydropicolinate reductase (jojE) gene, complete cds; poly(A) polymerase (jojI) gene, complete cds
AFFX-r2-Bs-dap-3_at	7496.9	P	0.000244	5469	P	0.000244	11862.7	P	0.000244	4296.4	P	0.000244	5186.8	P	0.000244	17245.3	P	0.000244	B. subtilis GEN=jojG DB_XREF=gb:L38424.1 NOTE=SIF corresponding to nucleotides 2634-3089 of gb:L38424.1 DEF=Bacillus subtilis dihydropicolinate reductase (jojE) gene, complete cds; poly(A) polymerase (jojI) gene, complete cds; biotin acetyl-CoA-carbox
AFFX-r2-Bs-lys-5_at	2167.1	P	0.000244	1094.3	P	0.000244	2426.2	P	0.000244	1173.7	P	0.000244	1247.2	P	0.000244	3459.2	P	0.000244	B. subtilis GEN=lys DB_XREF=gb:X17013.1 NOTE=SIF corresponding to nucleotides 411-659 of gb:X17013.1, not 100% identical DEF=B subtilis lys gene for diaminopimelate decarboxylase (EC 4.1.1.20).
AFFX-r2-Bs-lys-M_at	1464	P	0.000244	868	P	0.000244	1081.4	P	0.000244	676.5	P	0.000244	1058.7	P	0.000244	2514.2	P	0.000244	B. subtilis GEN=lys DB_XREF=gb:X17013.1 NOTE=SIF corresponding to nucleotides 673-1002 of gb:X17013.1, not 100% identical DEF=B subtilis lys gene for diaminopimelate decarboxylase (EC 4.1.1.20).
AFFX-r2-Bs-lys-3_at	1612.3	P	0.000732	1304.2	P	0.001221	1860.5	P	0.001953	788	P	0.001221	1199.1	P	0.001221	2980.2	P	0.000732	B. subtilis GEN=lys DB_XREF=gb:X17013.1 NOTE=SIF corresponding to nucleotides 1008-1263 of gb:X17013.1, not 100% identical DEF=B subtilis lys gene for diaminopimelate decarboxylase (EC 4.1.1.20).
AFFX-r2-Bs-phe-5_at	4102.8	P	0.000732	2025.7	P	0.000244	3002.6	P	0.000732	1396.1	P	0.000244	1874.9	P	0.000244	7321.3	P	0.000244	B. subtilis GEN=pheA DB_XREF=gb:M24537.1 NOTE=SIF corresponding to nucleotides 2116-2382 of gb:M24537.1 DEF=Bacillus subtillis sporulation protein (spoOB), GTP-binding protein (obg), phenylalanine biosynthesis associated protein (pheB), and monofuncti
AFFX-r2-Bs-phe-M_at	2452.4	P	0.000244	1701.9	P	0.00415	2086.4	P	0.01416	1391	P	0.00415	1719.5	P	0.001221	3532.1	P	0.010742	B. subtilis GEN=pheA DB_XREF=gb:M24537.1 NOTE=SIF corresponding to nucleotides 2484-2875 of gb:M24537.1 DEF=Bacillus subtillis sporulation protein (spoOB), GTP-binding protein (obg), phenylalanine biosynthesis associated protein (pheB), and monofuncti
AFFX-r2-Bs-phe-3_at	2500.7	P	0.000732	1243.1	P	0.001221	1441.6	P	0.008057	925.5	P	0.008057	1962.5	P	0.001221	3169.9	P	0.01416	B. subtilis GEN=pheB DB_XREF=gb:M24537.1 NOTE=SIF corresponding to nucleotides 2897-3200 of gb:M24537.1, not 100% identical DEF=Bacillus subtillis sporulation protein (spoOB), GTP-binding protein (obg), phenylalanine biosynthesis associated protein (p
AFFX-r2-Bs-thr-5_s_at	3896.1	P	0.000244	2974.1	P	0.000244	3977.9	P	0.000244	2604.1	P	0.000244	2604.9	P	0.000244	6892	P	0.000244	B. subtilis GEN=thrC DB_XREF=gb:X04603.1 NOTE=SIF corresponding to nucleotides 290-888 of gb:X04603.1 DEF=B. subtilis thrB and thrC genes for homoserine kinase and threonine synthase.
AFFX-r2-Bs-thr-M_s_at	2591.5	P	0.000244	2575.5	P	0.000244	3695.5	P	0.000244	1741.7	P	0.00293	1968.5	P	0.000244	4445.6	P	0.000244	B. subtilis GEN=thrC, thrB DB_XREF=gb:X04603.1 NOTE=SIF corresponding to nucleotides 1045-1556 of gb:X04603.1 DEF=B. subtilis thrB and thrC genes for homoserine kinase and threonine synthase.
AFFX-r2-Bs-thr-3_s_at	2002	P	0.001221	2141.8	P	0.000244	3029	P	0.000244	1167.2	P	0.000244	1614.9	P	0.000244	3361.3	P	0.000244	B. subtilis GEN=thrB DB_XREF=gb:X04603.1 NOTE=SIF corresponding to nucleotides 1735-2143 of gb:X04603.1 DEF=B. subtilis thrB and thrC genes for homoserine kinase and threonine synthase.
RPRO0411S00000001_at	955.4	P	0.002325	563.8	P	0.002325	671.5	P	0.011565	753.7	P	0.009612	614	P	0.006552	680.2	M	0.057926	hypothetical protein
RPRO0411S00000002_at	4152.9	P	0.001183	3616.7	P	0.000936	4633.1	P	0.001488	6762.9	P	0.000936	3978.6	P	0.000936	3780.3	P	0.001183	THIOREDOXIN (trxA)
RPRO0411S00000003_at	3222.2	P	0.000936	3912.5	P	0.000936	3775.9	P	0.000737	4143	P	0.000936	3064.7	P	0.000737	2938.6	P	0.000936	O-ANTIGEN EXPORT SYSTEM ATP-BINDING PROTEIN RFBE (rfbE)
RPRO0411S00000004_at	604.2	P	0.009612	721.3	P	0.004387	603	P	0.013854	634	P	0.016523	736.9	P	0.009612	377	P	0.0232	O-ANTIGEN EXPORT SYSTEM PERMEASE PROTEIN RFBA (rfbA)
RPRO0411S00000005_at	83.1	P	0.04343	192.8	P	0.001488	161.5	A	0.110665	92.2	P	0.04343	185	P	0.001488	214.6	A	0.110665	hypothetical protein
RPRO0411S00000006_at	210.4	P	0.003566	467.9	P	0.001488	183.8	P	0.019622	289.7	P	0.04343	312.1	P	0.006552	546.5	P	0.027312	hypothetical protein
RPRO0411S00000007_at	794	P	0.001864	1759.3	P	0.001864	617.9	P	0.027312	626.5	P	0.002886	1317.7	P	0.000936	320.4	A	0.172724	ACYL-[ACYL-CARRIER-PROTEIN]--UDP-N- ACETYLGLUCOSAMINE O-ACYLTRANSFERASE (lpxA)
RPRO0411S00000008_at	1169.5	P	0.001488	2732.8	P	0.000737	530.2	P	0.005373	612.1	P	0.001488	2119.5	P	0.000737	261	P	0.04343	(3R)-HYDROXYMYRISTOYL-[ACYL CARRIER PROTEIN] DEHYDRATASE (fabZ)
RPRO0411S00000009_at	711	P	0.004387	1313.2	P	0.000737	727.6	P	0.016523	629.9	P	0.002886	1471.9	P	0.000936	501	M	0.050263	UDP-3-O-[3-HYDROXYMYRISTOYL] GLUCOSAMINE N-ACYLTRANSFERASE (lpxD)
RPRO0411S00000010_at	572.4	P	0.000737	402.4	P	0.005373	558.5	A	0.066479	546.2	P	0.013854	602.5	P	0.003566	706.7	A	0.098025	NIFR3-LIKE PROTEIN (nifR3)
RPRO0411S00000011_at	397.9	P	0.016523	204.2	P	0.007953	384.5	P	0.013854	359.9	P	0.006552	321	P	0.007953	338.7	M	0.057926	hypothetical protein
RPRO0411S00000012_at	204.6	P	0.019622	156.7	P	0.013854	305.5	P	0.0232	513.3	P	0.007953	189.6	P	0.016523	392.7	P	0.016523	hypothetical protein
RPRO0411S00000013_at	110.2	P	0.002886	97.8	P	0.003557	130.8	P	0.023166	305.2	P	0.002886	152.3	P	0.002325	174	P	0.016523	hypothetical protein
RPRO0411S00000014_at	142.7	P	0.04343	247.1	P	0.007953	301.8	P	0.037368	902.4	P	0.002886	270.7	P	0.003566	440.5	P	0.007953	POLY(A) POLYMERASE (pcnB)
RPRO0411S00000015_at	127.9	A	0.486063	162.9	A	0.139354	39	A	0.623424	291.3	A	0.110665	246.6	A	0.066479	233.5	A	0.253373	hypothetical protein
RPRO0411S00000016_at	158.4	A	0.075978	161.9	P	0.032015	91.5	A	0.513937	208.9	A	0.231536	259.6	P	0.0232	48.5	A	0.827276	hypothetical protein
RPRO0411S00000017_at	276.3	P	0.005373	164.8	A	0.098025	436.9	M	0.050263	321.8	P	0.006552	251.9	P	0.005373	384.3	A	0.098025	190 KD ANTIGEN PRECURSOR (sca1)
RPRO0411S00000018_at	77.2	P	0.037368	70	P	0.019622	207.4	P	0.011565	200	P	0.004387	53.6	P	0.019622	166	P	0.0232	ATP SYNTHASE B CHAIN PRECURSOR (atpF)
RPRO0411S00000019_at	260	P	0.002886	106.2	P	0.001864	207	P	0.000936	293.4	P	0.002325	149.3	P	0.003566	211	P	0.001183	ATP SYNTHASE B CHAIN (atpX)
RPRO0411S00000020_at	678.2	P	0.007953	538	P	0.009612	217.2	P	0.037368	495.8	P	0.032015	440	P	0.009612	69.3	A	0.513937	ATP SYNTHASE C CHAIN (atpE)
RPRO0411S00000021_at	245.2	P	0.04343	223.2	P	0.009612	226.7	P	0.0232	279.4	P	0.011565	230.9	P	0.016523	252.9	P	0.037368	ATP SYNTHASE A CHAIN (atpB)
RPRO0411S00000022_at	378.1	P	0.000737	265.3	P	0.001488	582.2	P	0.001183	797.5	P	0.000936	353.1	P	0.000737	522.6	P	0.000936	hypothetical protein
RPRO0411S00000023_at	309.9	P	0.009612	443.3	P	0.007953	595.3	P	0.013854	594.3	P	0.002325	423.3	P	0.003566	504	P	0.0232	hypothetical protein
RPRO0411S00000024_at	2262.1	P	0.001183	2862.2	P	0.000936	3896.2	P	0.001488	1639.2	P	0.002886	2309.1	P	0.001488	1916.3	P	0.001864	hypothetical protein
RPRO0411S00000025_at	181.4	P	0.013854	279.5	P	0.04343	432.3	A	0.075978	272.5	A	0.075978	337.4	M	0.057926	220.6	A	0.098025	hypothetical protein
RPRO0411S00000026_at	748.8	P	0.000737	1343.6	P	0.000936	707.3	P	0.006552	665.3	P	0.002325	1312.8	P	0.001488	802.4	P	0.016523	hypothetical protein
RPRO0411S00000027_at	94.2	A	0.139354	110.2	P	0.027312	30.1	A	0.541744	97.5	A	0.172724	68.6	A	0.155448	29.2	A	0.768465	RECF PROTEIN (recF)
RPRO0411S00000028_at	2138.3	P	0.000936	2933.2	P	0.000936	4610.6	P	0.001488	5028.5	P	0.000737	3797.5	P	0.000936	5297.7	P	0.001864	hypothetical protein
RPRO0411S00000029_at	52.9	A	0.124432	43	P	0.007953	141.7	P	0.037368	158.3	P	0.009612	65.7	P	0.032015	211.8	P	0.0232	SCO2 PROTEIN PRECURSOR (sco2)
RPRO0411S00000030_at	2001.5	P	0.000737	1870.5	P	0.001183	1869.6	P	0.002886	1636.7	P	0.000936	1730.5	P	0.000737	1357.7	P	0.001864	hypothetical protein
RPRO0411S00000031_at	412.6	P	0.001488	276.7	P	0.000737	470.9	P	0.004387	1158.7	P	0.000936	386.4	P	0.001183	573.8	P	0.003566	hypothetical protein
RPRO0411S00000032_at	305.6	P	0.013854	462.6	P	0.001864	220.9	P	0.032015	283.6	P	0.016523	389.4	P	0.001864	383	P	0.04343	hypothetical protein
RPRO0411S00000033_at	1111.3	P	0.000737	2053.8	P	0.000737	2490.1	P	0.001183	1573.5	P	0.000737	1792.3	P	0.000737	1890.8	P	0.002325	ACETOACETYL-COA REDUCTASE (phbB)
RPRO0411S00000034_at	1168.5	P	0.009612	1914.1	P	0.002325	984.4	P	0.016523	985.3	P	0.0232	1326.7	P	0.003566	1156	M	0.050263	CLPB PROTEIN (clpB)
RPRO0411S00000035_at	135.9	A	0.210789	213.9	A	0.086477	301.9	A	0.458256	117.1	A	0.458256	156.6	A	0.172724	57.3	A	0.675178	PROBABLE O-SIALOGLYCOPROTEIN ENDOPEPTIDASE (gcp)
RPRO0411S00000036_at	977.2	P	0.013854	462.7	P	0.000737	1298.1	P	0.001183	861.7	P	0.000737	455.8	P	0.000737	1362.8	P	0.005373	ACYL-COA DESATURASE 1 (aco1)
RPRO0411S00000037_at	280.5	P	0.013854	114.2	M	0.057926	219.2	M	0.050211	239.1	P	0.027312	167.5	P	0.037368	256.2	A	0.075978	30S RIBOSOMAL PROTEIN S6 (rpsF)
RPRO0411S00000038_at	1669.2	P	0.000936	658.6	P	0.000737	1252.3	P	0.004387	2630	P	0.000936	827.2	P	0.000936	1380.6	P	0.001488	30S RIBOSOMAL PROTEIN S18 (rpsR)
RPRO0411S00000039_at	724.6	P	0.006552	368.7	P	0.019622	443	P	0.019622	526.5	P	0.011565	478.4	P	0.016523	323.1	M	0.057926	50S RIBOSOMAL PROTEIN L9 (rplI)
RPRO0411S00000040_at	311.6	P	0.019622	314.5	P	0.0232	398.4	A	0.124432	375.6	A	0.124432	302.9	P	0.04343	299.3	A	0.376576	CELL CYCLE PROTEIN MESJ (mesJ)
RPRO0411S00000041_at	412	P	0.009612	464.6	P	0.002886	338.4	P	0.0232	408.7	A	0.066479	504.1	P	0.001488	620.1	A	0.350352	CELL DIVISION PROTEIN FTSH (ftsH)
RPRO0411S00000042_at	319.4	P	0.001488	270.6	P	0.001183	484.3	P	0.005373	310.5	P	0.001864	295.4	P	0.001488	564.9	P	0.005373	SUCCINATE DEHYDROGENASE IRON-SULFUR PROTEIN (sdhB)
RPRO0411S00000043_at	115.8	A	0.155448	144	P	0.011565	19	A	0.808824	87.3	A	0.253373	200.7	P	0.019622	102.9	A	0.596617	hypothetical protein
RPRO0411S00000044_at	136.2	A	0.075978	116.4	A	0.139354	85.3	A	0.430652	272.1	A	0.075978	165.9	P	0.032015	350.9	A	0.276247	PROLIPOPROTEIN DIACYLGLYCERYL TRANSFERASE (lgt)
RPRO0411S00000045_at	872.4	P	0.000936	865.5	P	0.000737	668.1	P	0.000737	2792	P	0.001183	823.6	P	0.000737	714.1	P	0.002325	hypothetical protein
RPRO0411S00000046_at	440.8	P	0.027312	661.2	P	0.005373	299.7	P	0.016523	437.5	P	0.016523	638.9	P	0.009612	361.3	A	0.231536	60 KD INNER-MEMBRANE PROTEIN (yidC)
RPRO0411S00000047_at	633.8	P	0.000737	1466.3	P	0.000737	1893	P	0.000737	1065.4	P	0.000737	1024.8	P	0.000737	882	P	0.000737	CDP-DIACYLGLYCEROL--GLYCEROL-3-PHOSPHATE 3-PHOSPHATIDYLTRANSFERASE (pgsA)
RPRO0411S00000048_at	43	A	0.276247	2.8	A	0.924022	83.8	A	0.376576	51.3	A	0.139354	10.1	A	0.458256	132.8	A	0.110665	hypothetical protein
RPRO0411S00000049_at	1305.2	P	0.002325	683	P	0.001864	1603.3	P	0.005373	3207.8	P	0.002886	667.7	P	0.001864	2070.5	P	0.004387	hypothetical protein
RPRO0411S00000050_at	3.6	A	0.623424	0.8	A	0.95657	44.7	A	0.430652	6.8	A	0.69991	1.4	A	0.789211	3.4	A	0.942074	hypothetical protein
RPRO0411S00000051_at	637.6	P	0.001183	1040.9	P	0.000936	800.5	P	0.004387	554.6	P	0.001864	831.8	P	0.000737	549.1	A	0.075978	ADP,ATP CARRIER PROTEIN (tlc1)
RPRO0411S00000052_at	1737.2	P	0.000737	1756.9	P	0.001488	1375.8	P	0.002886	563.1	P	0.001488	1884.2	P	0.000737	902.7	P	0.009612	GLYCEROL-3-PHOSPHATE TRANSPORTER (glpT)
RPRO0411S00000053_at	1487.5	P	0.001864	2088.5	P	0.003566	2469.7	P	0.001864	982	P	0.000737	1007.1	P	0.003566	1218.9	P	0.000936	NUCLEOSIDE DIPHOSPHATE KINASE (ndk)
RPRO0411S00000054_at	579.6	A	0.155448	506.3	P	0.019622	534.7	A	0.110665	443.5	A	0.191176	395.9	A	0.110665	299.5	A	0.403383	GLUCOSE INHIBITED DIVISION PROTEIN A (gidA)
RPRO0411S00000055_at	603	P	0.000737	402.7	P	0.001488	571.6	P	0.002886	480.1	P	0.001488	337.8	P	0.000737	566.7	P	0.000936	GLUCOSE INHIBITED DIVISION PROTEIN B (gidB)
RPRO0411S00000056_at	1250.1	P	0.000936	981.3	P	0.001488	839.4	P	0.002886	659.9	P	0.000737	1039.8	P	0.001183	539.1	A	0.066479	SOJ PROTEIN (soj)
RPRO0411S00000057_at	2094.7	P	0.037368	1900.6	P	0.019622	2644.3	P	0.027312	2532.8	P	0.037368	701.1	P	0.04343	1412.9	A	0.086477	STAGE 0 SPORULATION PROTEIN J (spo0J)
RPRO0411S00000058_at	343.2	A	0.066479	219	P	0.037368	179	A	0.172724	291.4	P	0.037368	321	P	0.037368	227.9	A	0.324822	ABC TRANSPORTER ATP-BINDING PROTEIN (abcT1)
RPRO0411S00000059_at	19	P	0.006552	15.8	P	0.002886	10.7	A	0.191176	63.4	P	0.007953	22.4	P	0.003566	62.8	P	0.019592	hypothetical protein
RPRO0411S00000060_at	332.2	P	0.000936	537.2	P	0.001183	539.6	P	0.013854	378.2	P	0.002886	413.3	P	0.000737	558.7	P	0.04343	2-DEHYDRO-3-DEOXYPHOSPHOOCTONATE ALDOLASE (kdsA)
RPRO0411S00000061_at	2868.4	P	0.000936	845.3	P	0.005373	2382.6	P	0.002886	7070.1	P	0.001864	1324.1	P	0.001183	4934.6	P	0.001488	HESB PROTEIN (hesB1)
RPRO0411S00000062_at	498.9	P	0.004387	264.6	P	0.001183	284.4	P	0.003566	370.9	P	0.002886	364.1	P	0.002325	278.6	P	0.019622	DEOXYGUANOSINETRIPHOSPHATE TRIPHOSPHOHYDROLASE (dgtP)
RPRO0411S00000063_at	1136.2	P	0.002325	869.9	P	0.002325	981.5	M	0.057926	946.5	P	0.002325	1077.4	P	0.001488	640.5	P	0.0232	ARGINYL-TRNA SYNTHETASE (argS)
RPRO0411S00000064_at	351.9	M	0.057926	122.9	P	0.019622	271.1	M	0.050263	235	P	0.0232	173.8	P	0.027312	408.6	P	0.04343	hypothetical protein
RPRO0411S00000065_at	332	P	0.001488	299.7	P	0.001864	295	P	0.009612	214.5	P	0.002325	325.5	P	0.001864	397.3	P	0.006552	TOPOISOMERASE IV SUBUNIT A (parC)
RPRO0411S00000066_at	1035.9	P	0.005373	994	P	0.001864	734.9	P	0.004387	815.7	P	0.000737	997.2	P	0.001864	1086	P	0.002325	hypothetical protein
RPRO0411S00000067_at	2236.1	P	0.000737	3500.7	P	0.000737	4117	P	0.000936	3455.6	P	0.000737	3371	P	0.000737	4111.5	P	0.001183	DEOXYCYTIDINE TRIPHOSPHATE DEAMINASE (dcd)
RPRO0411S00000068_at	1356.4	P	0.000737	1926.6	P	0.000737	711.9	P	0.001183	1426.7	P	0.001183	1757.2	P	0.001183	645.3	P	0.002325	PROTEIN-EXPORT PROTEIN SECB (secB)
RPRO0411S00000069_at	2134.4	P	0.000737	2761.3	P	0.000737	1861.8	P	0.000737	1214	P	0.000737	2033.7	P	0.000737	1034	P	0.000737	TRANSCRIPTIONAL ACTIVATOR PROTEIN CZCR (czcR)
RPRO0411S00000070_at	1459.4	P	0.000737	1197.3	P	0.000936	661.4	P	0.002886	767.7	P	0.000936	1117.1	P	0.000737	873.3	P	0.001488	hypothetical protein
RPRO0411S00000071_at	1142.3	P	0.000936	589.2	P	0.002886	667.3	P	0.000936	948.6	P	0.001488	706.3	P	0.002325	505.7	P	0.003566	hypothetical protein
RPRO0411S00000072_at	1093.1	P	0.000737	712.1	P	0.000737	625.1	P	0.001864	635.3	P	0.000936	775.6	P	0.000737	1011	P	0.000936	NAD(P) TRANSHYDROGENASE SUBUNIT BETA (pntB)
RPRO0411S00000073_at	708.9	P	0.000936	563	P	0.000936	238.6	P	0.001864	560.5	P	0.000737	677.1	P	0.000737	530.5	P	0.006552	hypothetical protein
RPRO0411S00000074_at	599.3	P	0.002325	380.1	P	0.006552	280.4	A	0.098025	337.8	P	0.004387	557.8	P	0.009612	327.1	A	0.098025	hypothetical protein
RPRO0411S00000075_at	489.4	P	0.005373	575.7	P	0.002325	757.6	P	0.001183	478.3	P	0.002886	571.9	P	0.002325	521.3	P	0.005373	PROLINE BETAINE TRANSPORTER (proP1)
RPRO0411S00000076_at	2774.2	P	0.000737	898.2	P	0.003566	1635.7	P	0.001864	5618.6	P	0.001488	1898.9	P	0.000737	1439.6	P	0.002325	PROTEIN-EXPORT MEMBRANE PROTEIN SECG (secG)
RPRO0411S00000077_at	4.1	A	0.746627	1.8	A	0.875568	21.2	A	0.350352	5.2	A	0.541744	2.2	A	0.808824	1.8	A	0.949737	hypothetical protein
RPRO0411S00000078_at	122.8	A	0.066479	129.8	P	0.009612	174.3	A	0.066479	278.1	P	0.003566	175.6	P	0.009612	330	A	0.098025	190 KD ANTIGEN PRECURSOR (sca2)
RPRO0411S00000079_at	132.1	P	0.007953	49.3	P	0.019622	146.8	P	0.037368	76.4	P	0.032015	140.1	P	0.013854	190.1	A	0.210789	hypothetical protein
RPRO0411S00000080_at	121.1	M	0.050263	99.9	P	0.002886	129.4	P	0.000933	164.8	P	0.003566	158.8	P	0.004387	315.1	P	0.019622	hypothetical protein
RPRO0411S00000081_at	67.9	P	0.009612	59.5	P	0.037368	55.3	A	0.139354	85.5	P	0.0232	169.5	P	0.007953	73	P	0.013854	hypothetical protein
RPRO0411S00000082_at	787.3	P	0.019622	483	P	0.009612	426.4	P	0.007953	401.7	P	0.013854	538.6	P	0.013854	453.4	P	0.009612	CYSTEINYL-TRNA SYNTHETASE (cysS)
RPRO0411S00000083_at	2076.4	P	0.004387	1814.8	P	0.001488	1386.8	P	0.011565	1743	P	0.002325	1688.8	P	0.001488	778.3	A	0.075978	30S RIBOSOMAL PROTEIN S2 (rpsB)
RPRO0411S00000084_at	470.2	P	0.013854	451.4	P	0.007953	695.6	M	0.057926	324.2	P	0.011565	707.3	P	0.0232	476.1	A	0.110665	ELONGATION FACTOR TS (tsf)
RPRO0411S00000085_at	64.2	A	0.086477	8.8	A	0.30009	18.3	A	0.350352	61.8	A	0.098025	16.8	A	0.276247	46.2	A	0.403383	hypothetical protein
RPRO0411S00000086_at	296.4	P	0.003566	272.7	P	0.000936	343.9	M	0.057926	539	P	0.011565	363.9	P	0.002325	261	P	0.037368	3-DEOXY-D-MANNO-OCTULOSONIC-ACID TRANSFERASE (kdtA)
RPRO0411S00000087_at	340.8	P	0.000737	163.8	P	0.000737	365.2	P	0.004387	250.1	P	0.000737	244.7	P	0.000936	364.1	P	0.001864	hypothetical protein
RPRO0411S00000088_at	1475	P	0.006552	1993.4	P	0.001488	1042.5	P	0.0232	529.7	P	0.002886	2100.4	P	0.002325	1157.4	P	0.027312	ASPARTATE AMINOTRANSFERASE A (aatA)
RPRO0411S00000089_at	485	P	0.000936	335.3	P	0.000936	476.4	P	0.001864	841.3	P	0.001864	443.8	P	0.000936	682.4	P	0.001864	hypothetical protein
RPRO0411S00000090_at	451.4	P	0.011565	439.8	P	0.003566	568.5	P	0.019622	771.1	P	0.002886	588.1	P	0.006552	545	P	0.032015	VACJ LIPOPROTEIN PRECURSOR (vacJ)
RPRO0411S00000091_at	986.6	P	0.000737	685.6	P	0.000737	1128.7	P	0.003566	2010.9	P	0.000737	1266.1	P	0.001183	1364.2	P	0.002886	hypothetical protein
RPRO0411S00000092_at	1311.6	P	0.005373	2188.9	P	0.002886	1656.1	P	0.001488	1309.2	P	0.001488	1855.2	P	0.003566	1313.6	P	0.003566	ALANINE RACEMASE (alr)
RPRO0411S00000093_at	283.4	P	0.001864	476	P	0.000936	214.3	A	0.110665	373.5	P	0.002325	514.3	P	0.001183	387.2	P	0.037368	hypothetical protein
RPRO0411S00000094_at	454	P	0.000936	280.7	P	0.000936	362.7	P	0.009612	643.3	P	0.000737	517.9	P	0.000936	439	P	0.009612	POSSIBLE RIBONUCLEOTIDE TRANSPORT ATP-BINDING PROTEIN MKL (mkl)
RPRO0411S00000095_at	49.4	A	0.066479	33.3	P	0.009612	71.9	P	0.04343	80.8	P	0.032015	53.4	P	0.013854	78.1	A	0.172724	hypothetical protein
RPRO0411S00000096_at	1151.1	P	0.000936	474.1	P	0.001183	1249.7	P	0.002325	5276.9	P	0.001488	786.1	P	0.001488	1632.5	P	0.007953	50S RIBOSOMAL PROTEIN L28 (rpmB)
RPRO0411S00000097_at	5075.6	P	0.000737	1996.1	P	0.000737	2875.3	P	0.000737	3346.7	P	0.000737	3001.9	P	0.000737	2839.7	P	0.000737	50S RIBOSOMAL PROTEIN L31 (rpmE)
RPRO0411S00000098_at	1256.2	P	0.001183	481.4	P	0.003566	545.5	P	0.005373	393.2	P	0.004387	440.2	P	0.003566	642.9	P	0.0232	hypothetical protein
RPRO0411S00000099_at	1814.8	P	0.000737	3840.1	P	0.007953	2087.7	P	0.013854	1261.5	P	0.011565	2843	P	0.004387	1748.7	P	0.011565	VIRB4 PROTEIN PRECURSOR (virB4)
RPRO0411S00000100_at	358.2	P	0.013854	1555.6	P	0.003566	694	A	0.210789	745.1	P	0.016523	1135.1	P	0.006552	1278.4	A	0.253373	hypothetical protein
RPRO0411S00000101_at	71.1	A	0.155375	197.2	P	0.006552	395.1	P	0.009612	223.4	P	0.019622	159.5	P	0.009612	445.5	P	0.016523	hypothetical protein
RPRO0411S00000102_at	606.1	P	0.000737	838.3	P	0.002325	823	P	0.001488	729.3	P	0.000936	798.4	P	0.001488	812.2	P	0.001488	hypothetical protein
RPRO0411S00000103_at	708.6	P	0.002886	1449.2	P	0.000936	986.8	P	0.006552	1027.3	P	0.002886	1370.2	P	0.000936	690	P	0.027312	hypothetical protein
RPRO0411S00000104_at	170.6	P	0.0232	201.5	P	0.007953	347.5	A	0.139354	238	P	0.032015	225.9	P	0.027312	539.8	M	0.057926	hypothetical protein
RPRO0411S00000105_at	663.8	A	0.155448	1890.4	P	0.04343	469.3	P	0.0232	683.2	A	0.086477	1956.7	P	0.04343	1016.8	P	0.04343	PROBABLE PHOSPHATE ACETYLTRANSFERASE (ptb)
RPRO0411S00000106_at	732.8	P	0.000936	2307.3	P	0.000737	1704.8	P	0.002325	1351.8	P	0.000936	2062.3	P	0.000737	1625.4	P	0.000737	ACETATE KINASE (ackA)
RPRO0411S00000107_at	1858.9	P	0.000737	3051.2	P	0.000737	1809.9	P	0.002886	1669.1	P	0.000936	3529	P	0.000737	1821.6	P	0.006552	TRNA (GUANINE-N1)-METHYLTRANSFERASE (trmD)
RPRO0411S00000108_at	1466.7	P	0.003566	954.7	P	0.002886	1090.4	P	0.002325	1565.4	P	0.001488	1083.3	P	0.002886	1496.2	P	0.003566	50S RIBOSOMAL PROTEIN L19 (rplS)
RPRO0411S00000109_at	666.9	P	0.007953	650.9	P	0.013854	690.7	P	0.011565	1004.7	P	0.011565	521	P	0.013854	654	P	0.013854	hypothetical protein
RPRO0411S00000110_at	334.2	P	0.001488	316.6	P	0.002886	309.3	A	0.086477	331.1	P	0.009612	715.2	P	0.002325	523.9	A	0.086477	PROTEIN-EXPORT MEMBRANE PROTEIN SECF (secF)
RPRO0411S00000111_at	1290.3	P	0.000737	1825.6	P	0.000737	656.3	P	0.003566	838.1	P	0.000737	1876.7	P	0.000737	868.1	P	0.005373	NADH DEHYDROGENASE I CHAIN F (nuoF)
RPRO0411S00000112_at	1456.2	P	0.002325	1377	P	0.001183	759.6	P	0.013854	463.3	P	0.002886	1314.8	P	0.001488	975.3	P	0.016523	SIGNAL PEPTIDASE I (lepB)
RPRO0411S00000113_at	922.3	P	0.002886	998.9	P	0.002325	634.2	P	0.007953	465.1	P	0.004387	1151.2	P	0.003566	498.9	P	0.007953	RIBONUCLEASE III (rnc)
RPRO0411S00000114_at	691.2	P	0.003566	578.2	P	0.002886	775.1	P	0.0232	476.1	M	0.050263	770.7	P	0.003566	514.3	A	0.086477	GTP-BINDING PROTEIN ERA (era)
RPRO0411S00000115_at	353.6	P	0.013854	299	P	0.004387	191.2	P	0.037368	194	P	0.032015	404.9	P	0.002325	233.4	A	0.191176	CROSSOVER JUNCTION ENDODEOXYRIBONUCLEASE RUVC (ruvC)
RPRO0411S00000116_at	157.2	A	0.276247	187	P	0.019622	270.7	A	0.139354	221.9	M	0.050263	226.3	P	0.032015	252.7	A	0.253373	hypothetical protein
RPRO0411S00000117_at	390.2	P	0.006552	673.3	P	0.002886	580.9	P	0.027312	892.7	P	0.019622	504.4	P	0.007953	524.7	A	0.155448	hypothetical protein
RPRO0411S00000118_at	1010.4	P	0.016523	2201.2	P	0.006552	1455.5	P	0.006552	896.6	P	0.006552	954.2	P	0.007953	848	P	0.006552	HFLK PROTEIN (hflK)
RPRO0411S00000119_at	835.9	P	0.027312	1458.5	P	0.007953	1612.5	P	0.005373	890.5	P	0.032015	819	P	0.016523	1024.4	P	0.016523	HFLC PROTEIN (hflC)
RPRO0411S00000120_at	936	P	0.001488	984.4	P	0.000737	1518.4	P	0.002886	957.9	P	0.002325	1073.5	P	0.001488	1096.6	P	0.019622	PROBABLE PERIPLASMIC SERINE PROTEASE DO-LIKE PRECURSOR (htrA)
RPRO0411S00000121_at	699.1	P	0.002325	543.5	P	0.002325	987.1	P	0.004387	851.1	P	0.006552	719.1	P	0.002886	1028	P	0.016523	hypothetical protein
RPRO0411S00000122_at	641.1	P	0.000737	613.4	P	0.000737	445	P	0.005373	301.7	P	0.000936	466.7	P	0.001488	480.9	P	0.027312	SUCCINATE DEHYDROGENASE CYTOCHROME B560 SUBUNIT (sdhC)
RPRO0411S00000123_at	1025.8	P	0.000737	634.1	P	0.000936	1114.5	P	0.001183	899.6	P	0.000936	1016.7	P	0.000737	494.7	P	0.000737	SUCCINATE DEHYDROGENASE HYDROPHOBIC MEMBRANE ANCHOR PROTEIN (sdhD)
RPRO0411S00000124_at	783.2	P	0.003566	972.3	P	0.000737	513.3	P	0.019622	362.3	P	0.009612	913.3	P	0.002886	367.8	A	0.155448	SUCCINATE DEHYDROGENASE FLAVOPROTEIN SUBUNIT (sdhA)
RPRO0411S00000125_at	638.9	P	0.007953	867	P	0.001864	364.6	P	0.019622	227.7	P	0.007953	812.8	P	0.004387	151.9	A	0.253373	PUTATIVE GLUTAMINE TRANSPORT SYSTEM PERMEASE PROTEIN GLNP (glnP)
RPRO0411S00000126_at	3909.7	P	0.000737	5395.8	P	0.000737	2942.2	P	0.001488	2655.8	P	0.000737	5492.2	P	0.000737	1678.3	P	0.004387	30S RIBOSOMAL PROTEIN S12 (rpsL)
RPRO0411S00000127_at	2885.2	P	0.001488	3355.2	P	0.001488	1054.5	P	0.002325	1305.3	P	0.001864	3627.8	P	0.000936	926.1	P	0.000936	30S RIBOSOMAL PROTEIN S7 (rpsG)
RPRO0411S00000128_at	1580.8	P	0.001183	3262.6	P	0.001183	894.1	P	0.011565	1166.4	P	0.003566	2608.2	P	0.000737	932.7	P	0.027312	ELONGATION FACTOR G (fusA)
RPRO0411S00000129_at	4250.7	P	0.000737	3030.7	P	0.000936	3652.1	P	0.000737	3943	P	0.000737	4232.3	P	0.000936	3925.4	P	0.000936	unknown (secE)
RPRO0411S00000130_at	3403	P	0.000737	1767.2	P	0.000936	2437	P	0.000936	2729.7	P	0.000936	2357.1	P	0.001183	2051.3	P	0.001864	TRANSCRIPTION ANTITERMINATION PROTEIN NUSG (nusG)
RPRO0411S00000131_at	2338.4	P	0.000936	3684.2	P	0.001183	1475	P	0.002325	1235.6	P	0.000936	2502.2	P	0.000936	1525.1	P	0.001864	50S RIBOSOMAL PROTEIN L11 (rplK)
RPRO0411S00000132_at	4127.9	P	0.000737	7808.7	P	0.000737	2126.8	P	0.000737	1880.3	P	0.000737	5319.8	P	0.000737	1810.7	P	0.000737	50S RIBOSOMAL PROTEIN L1 (rplA)
RPRO0411S00000133_at	4898.5	P	0.000737	5941.2	P	0.000737	4178.5	P	0.000936	4710.9	P	0.000936	7288.4	P	0.000737	2184.4	P	0.001864	50S RIBOSOMAL PROTEIN L10 (rplJ)
RPRO0411S00000134_at	773.7	P	0.003566	1025	P	0.000936	1150.2	P	0.002886	1530.2	P	0.001488	863.2	P	0.001183	1084.7	P	0.009612	50S RIBOSOMAL PROTEIN L7 L12 (rplL)
RPRO0411S00000135_at	1535.8	P	0.000936	4777.3	P	0.001488	925	P	0.006552	525.1	P	0.003566	2308.9	P	0.000936	797.3	A	0.066479	DNA-DIRECTED RNA POLYMERASE BETA CHAIN (rpoB)
RPRO0411S00000136_at	1656.2	P	0.000936	3247.4	P	0.000737	1085.2	P	0.001183	1057.4	P	0.002325	1982.8	P	0.000936	931.7	P	0.002325	DNA-DIRECTED RNA POLYMERASE BETA PRIME CHAIN (rpoC)
RPRO0411S00000137_at	260.1	P	0.009612	526.2	P	0.001488	60.4	A	0.486063	214.2	P	0.04343	481.5	P	0.001488	368.3	A	0.376576	AMINOPEPTIDASE A (pepA)
RPRO0411S00000138_at	315.6	P	0.007953	476.2	P	0.002886	466.4	P	0.009612	260.9	P	0.027312	288.6	P	0.003566	611.2	P	0.019622	hypothetical protein
RPRO0411S00000139_at	3773.4	P	0.001183	1486.9	P	0.000737	2371.6	P	0.001183	3650.7	P	0.000737	2713	P	0.000737	3346.5	P	0.001183	hypothetical protein
RPRO0411S00000140_at	275.7	P	0.007953	282	P	0.001488	170.4	A	0.231536	226.6	A	0.075978	575.6	P	0.003566	341.7	A	0.172724	ASPARAGINYL-TRNA SYNTHETASE (aspS)
RPRO0411S00000141_at	1054.6	P	0.005373	1041.4	P	0.005373	1199.1	P	0.007953	1519.3	P	0.007953	1052.2	P	0.006552	1918	P	0.007953	hypothetical protein
RPRO0411S00000142_at	3483.5	P	0.000737	4632.9	P	0.000737	1442.7	P	0.000737	3177.6	P	0.000737	5561	P	0.000737	3082.2	P	0.000737	hypothetical protein
RPRO0411S00000143_at	102.6	A	0.086477	86.8	P	0.013854	126.1	A	0.191176	160.6	M	0.057926	109.7	P	0.032015	59.3	A	0.623424	DIHYDRODIPICOLINATE REDUCTASE (dapB)
RPRO0411S00000144_at	160.6	P	0.002886	121.5	P	0.001183	234.3	P	0.009612	244.2	P	0.000936	111.1	P	0.000737	499.6	P	0.016523	hypothetical protein
RPRO0411S00000145_at	525.6	P	0.000737	577.3	P	0.000737	425.8	P	0.001864	331.7	P	0.002886	452.9	P	0.000737	298.4	P	0.007953	AMINO-ACID ABC TRANSPORTER BINDING PROTEIN (yqiX)
RPRO0411S00000146_at	1733.6	P	0.002325	5448.5	P	0.001488	6434.8	P	0.002325	2791	P	0.003566	2364.7	P	0.002886	2267	P	0.001183	GLUTAMYL-tRNA AMIDOTRANSFERASE SUBUNIT B (gatB)
RPRO0411S00000147_at	986.7	P	0.007953	1544.3	P	0.002325	655.8	P	0.001488	1007	P	0.016523	1353.4	P	0.003566	593.1	A	0.155448	GLUTAMYL-tRNA AMIDOTRANSFERASE SUBUNIT A (gatA)
RPRO0411S00000148_at	2174	P	0.000737	2683.4	P	0.000737	2675.4	P	0.001183	2089.4	P	0.000737	2582.6	P	0.000737	2153.7	P	0.001488	GLUTAMYL-tRNA AMIDOTRANSFERASE SUBUNIT C (gatC)
RPRO0411S00000149_at	857.7	P	0.011565	221.7	P	0.009612	303	M	0.057926	249.9	P	0.016523	271.4	P	0.0232	329.8	A	0.098025	RIBOSOME RECYCLING FACTOR (rrf)
RPRO0411S00000150_at	1715.1	P	0.001183	2683.5	P	0.001488	1230.6	P	0.001183	1491.6	P	0.000936	2989.2	P	0.000936	1283.9	P	0.001864	URIDYLATE KINASE (pyrH)
RPRO0411S00000151_at	218.3	P	0.002886	116.9	P	0.003566	205.7	P	0.007953	252.6	P	0.005373	165.3	P	0.001864	229.7	P	0.016523	hypothetical protein
RPRO0411S00000152_at	178.1	P	0.019622	105.7	P	0.001183	234.3	P	0.032015	126.7	P	0.003566	174	P	0.002325	400.8	P	0.001864	MULTIDRUG RESISTANCE PROTEIN B (emrB)
RPRO0411S00000153_at	227.9	P	0.000737	224.1	P	0.003566	658.8	P	0.016523	606	P	0.001183	251.7	P	0.001183	632.1	P	0.006552	hypothetical protein
RPRO0411S00000154_at	776.7	P	0.002886	887.1	P	0.002886	618.2	A	0.086477	710.4	P	0.006552	771.1	P	0.002325	1138.3	M	0.057926	OUTER MEMBRANE PROTEIN OMP1 (omp1)
RPRO0411S00000155_at	616.6	P	0.002325	538.9	P	0.001488	820.3	P	0.006552	580.8	P	0.001488	392.3	P	0.000936	933.3	P	0.019622	hypothetical protein
RPRO0411S00000156_at	212.7	P	0.007953	218.9	P	0.002886	205.8	P	0.013854	152.4	P	0.009612	147	P	0.003566	130.1	M	0.057926	N UTILIZATION SUBSTANCE PROTEIN B (nusB)
RPRO0411S00000157_at	334.4	P	0.009612	298.5	P	0.019622	385.3	P	0.04343	230.1	P	0.013854	199.1	P	0.013854	337.1	A	0.191176	CELL DIVISION PROTEIN FTSJ (ftsJ)
RPRO0411S00000158_at	81.8	P	0.007953	71	P	0.006552	339.4	P	0.001864	216.4	P	0.002325	79.3	P	0.006552	498	P	0.005373	hypothetical protein
RPRO0411S00000159_at	2214.7	P	0.001488	1415.4	P	0.001488	1703.7	P	0.004387	1656.9	P	0.002886	1050.5	P	0.002886	1920.8	P	0.003566	hypothetical protein
RPRO0411S00000160_at	157.4	P	0.006552	135.4	P	0.019622	255.1	P	0.019622	395	P	0.004387	218.6	P	0.004387	101.5	A	0.110665	hypothetical protein
RPRO0411S00000161_at	278.9	P	0.007953	312.4	P	0.005373	629.4	P	0.009612	921.6	P	0.007953	513.3	P	0.005373	887.9	P	0.007953	hypothetical protein
RPRO0411S00000162_at	155.9	P	0.013854	125.6	P	0.016523	73.8	A	0.172724	57.9	A	0.075978	47.6	A	0.124432	100	M	0.057926	hypothetical protein
RPRO0411S00000163_at	105	P	0.006552	101.6	P	0.011565	107.1	P	0.013854	286.1	P	0.016523	136.8	P	0.016523	217.5	P	0.0232	hypothetical protein
RPRO0411S00000164_at	158.7	P	0.005373	158.7	P	0.002325	215.7	P	0.016523	156.1	P	0.004387	147	P	0.002325	302	A	0.253373	ACRIFLAVIN RESISTANCE PROTEIN D (acrD)
RPRO0411S00000165_at	3821.7	P	0.002886	3768.1	P	0.002886	10712.9	P	0.003566	8561.9	P	0.002886	4496.8	P	0.002325	12036.1	P	0.001488	DNA-BINDING PROTEIN HU (hupA)
RPRO0411S00000166_at	176.8	P	0.04343	160.8	P	0.019622	306.1	P	0.016523	184.3	P	0.007953	223.6	P	0.016523	403.1	P	0.032015	DNA POLYMERASE III, DELTA SUBUNIT (holB)
RPRO0411S00000167_at	461	P	0.013854	580.4	P	0.016523	728.3	P	0.016523	963.4	P	0.013854	680.4	P	0.0232	1360.9	P	0.013854	SIGNAL RECOGNITION PARTICLE PROTEIN (ffh)
RPRO0411S00000168_at	176.3	A	0.403383	314.9	A	0.086477	225.1	A	0.350352	202.4	A	0.30009	138.9	A	0.210789	35.6	A	0.596617	PROBABLE PEPTIDASE Y4NA (ppcE)
RPRO0411S00000169_at	92.1	A	0.110665	102.2	P	0.027312	78.4	A	0.376576	95.3	A	0.098025	72.3	A	0.110665	134.7	A	0.403383	PROBABLE OXYGEN-INDEPENDENT COPROPORPHYRINOGEN III OXIDASE (hemN)
RPRO0411S00000170_at	800.2	P	0.032015	925.7	P	0.0232	577.2	P	0.016523	452.5	P	0.013854	774.6	P	0.016523	792.7	A	0.066479	PROTON SODIUM-GLUTAMATE SYMPORT PROTEIN (gltP)
RPRO0411S00000171_at	199.6	P	0.016523	125.6	P	0.013854	122.4	A	0.066479	292.6	P	0.003566	144.3	P	0.003566	257	P	0.0232	hypothetical protein
RPRO0411S00000172_at	740.1	P	0.000737	560.8	P	0.001488	312.5	P	0.013854	476.4	P	0.002886	694.4	P	0.000936	518.9	P	0.007953	hypothetical protein
RPRO0411S00000173_at	2873.8	P	0.004387	6042.4	P	0.001183	3781.1	P	0.001864	3549.3	P	0.002886	4342.5	P	0.001183	3446.8	P	0.002325	DIHYDROLIPOAMIDE ACETYLTRANSFERASE COMPONENT (sucB)
RPRO0411S00000174_at	1251.7	P	0.009612	2172.4	P	0.002886	1081	P	0.011565	712.3	P	0.007953	1526.1	P	0.009612	699.2	P	0.013854	2-OXOGLUTARATE DEHYDROGENASE E1 COMPONENT (sucA)
RPRO0411S00000175_at	678.5	P	0.001864	781.1	P	0.001864	666.8	P	0.037368	657.2	P	0.004387	890.7	P	0.001864	585.9	P	0.037368	DNA REPAIR PROTEIN RECN (recN)
RPRO0411S00000176_at	1255.9	P	0.007953	1009.3	P	0.001183	1741.7	P	0.004387	1835.4	P	0.001864	1539.2	P	0.001488	1546.7	P	0.002325	hypothetical protein
RPRO0411S00000177_at	831.4	P	0.001864	587.4	P	0.000737	444.2	P	0.000737	488.5	P	0.002325	309	P	0.003566	705.7	P	0.002325	DNAJ PROTEIN (dnaJ)
RPRO0411S00000178_at	3189.2	P	0.000936	2618.7	P	0.000936	1526.3	P	0.007953	1404.5	P	0.002886	1464.7	P	0.006552	1711.7	P	0.011565	DNAK PROTEIN (dnaK)
RPRO0411S00000179_at	765.4	P	0.000936	720.7	P	0.000936	497.3	P	0.002886	599.6	P	0.000737	877.8	P	0.000737	597.6	A	0.066479	PROTEASE DO (htrA)
RPRO0411S00000180_at	411.5	A	0.324822	254.5	A	0.098025	392.5	A	0.139354	327	A	0.098025	219.7	A	0.124432	326.9	A	0.231536	hypothetical protein
RPRO0411S00000181_at	1637	P	0.002325	641.9	P	0.001488	1484	P	0.001488	2277.7	P	0.000737	1154.6	P	0.001183	1596.1	P	0.001864	hypothetical protein
RPRO0411S00000182_at	402.2	P	0.006552	227.9	P	0.006552	227.4	P	0.006552	370.7	P	0.002886	180.5	P	0.001864	296.2	P	0.007953	hypothetical protein
RPRO0411S00000183_at	353.6	P	0.004387	290.2	P	0.002886	702	P	0.011565	801.2	P	0.002886	281.9	P	0.002886	595.4	P	0.013854	UBIQUINONE BIOSYNTHESIS PROTEIN COQ7 (coq7)
RPRO0411S00000184_at	13	A	0.430652	6.1	A	0.860646	9	A	0.972688	10.4	A	0.569348	8.5	A	0.569348	19.7	A	0.789211	CYTOCHROME C OXIDASE POLYPEPTIDE III (coxC)
RPRO0411S00000185_at	9028.7	P	0.000737	7519.3	P	0.000737	18103.1	P	0.000737	13567.6	P	0.000737	7647	P	0.000737	23389.8	P	0.000737	hypothetical protein
RPRO0411S00000186_at	137.9	P	0.009612	59.4	P	0.011565	175.6	P	0.0232	150.4	P	0.007953	78.3	P	0.0232	192.6	P	0.019622	hypothetical protein
RPRO0411S00000187_at	1421.6	P	0.000936	1639.8	P	0.000936	1040.6	P	0.000936	1067.8	P	0.000936	1347.5	P	0.000936	902.9	P	0.002318	2,3,4,5-TETRAHYDROPYRIDINE-2-CARBOXYLATE N-SUCCINYLTRANSFERASE (dapD)
RPRO0411S00000188_at	606.7	P	0.000936	875	P	0.000936	1001.1	P	0.002886	1027.7	P	0.001864	831.8	P	0.001183	604.7	P	0.002325	hypothetical protein
RPRO0411S00000189_at	158.9	P	0.032015	212.1	P	0.0232	238.7	A	0.075978	314.8	P	0.007953	224.2	P	0.0232	262.5	A	0.066479	hypothetical protein
RPRO0411S00000190_at	316.1	P	0.002886	270.5	P	0.006552	401.2	P	0.004387	544	P	0.002886	199.7	P	0.005373	396.7	P	0.004387	hypothetical protein
RPRO0411S00000191_at	378.2	P	0.0232	498	P	0.001488	905.6	P	0.001864	569.5	P	0.002886	569.2	P	0.001488	625.2	P	0.006552	ADRENODOXIN PRECURSOR (adx1)
RPRO0411S00000192_at	287.8	P	0.009612	357.8	P	0.001488	519.8	P	0.007953	243.8	P	0.001864	244.9	P	0.002886	78.9	A	0.276247	HEAT SHOCK PROTEIN HSCA (hscA)
RPRO0411S00000193_at	188.8	P	0.009612	144.9	P	0.005373	156.3	A	0.124432	148	P	0.013854	124.7	P	0.007953	165.7	A	0.30009	hypothetical protein
RPRO0411S00000194_at	382.5	P	0.002886	403	P	0.004387	754	P	0.006552	1079.9	P	0.004387	524.7	P	0.001864	669.4	P	0.019622	RIBONUCLEASE HII (rnhB)
RPRO0411S00000195_at	114.7	A	0.098025	304.2	P	0.002325	180.2	A	0.139354	141.2	A	0.086477	178.5	P	0.009612	188.4	A	0.376576	EXCINUCLEASE ABC SUBUNIT B (uvrB)
RPRO0411S00000196_at	421.4	P	0.007953	155.3	P	0.003566	169.8	P	0.002325	997.2	P	0.002886	368.4	P	0.004387	863.8	P	0.004387	GLUTAREDOXIN 3 (grxC1)
RPRO0411S00000197_at	574.1	P	0.002886	624.2	P	0.002886	958.6	P	0.002325	605.6	P	0.001488	626.5	P	0.001864	1068.1	P	0.002886	MITOCHONDRIAL TRANSPORTER ATM1 PRECURSOR (atm1)
RPRO0411S00000198_at	1720.8	P	0.000737	2425	P	0.000737	1136	P	0.001488	1009.6	P	0.000737	1908.5	P	0.000737	820.4	P	0.003566	DNA GYRASE SUBUNIT A (gyrA)
RPRO0411S00000199_at	15.1	A	0.675178	1.7	A	0.967985	7.3	A	0.768465	4.4	A	0.808824	4.8	A	0.789281	6.3	A	0.860646	hypothetical protein
RPRO0411S00000200_at	1100.9	P	0.000737	740.1	P	0.000936	800.3	P	0.001864	1386.8	P	0.000936	965.9	P	0.000936	1238.2	P	0.006552	METHIONYL-TRNA DEFORMYLASE (def)
RPRO0411S00000201_at	359.7	P	0.011565	364.3	P	0.002886	934.5	P	0.002886	505.8	P	0.007953	480	P	0.001488	738.3	M	0.057926	METHIONYL-TRNA FORMYLTRANSFERASE (fmt)
RPRO0411S00000202_at	96	A	0.110665	53.8	A	0.066479	16	A	0.253373	43.7	A	0.098025	55.8	A	0.124432	32.9	A	0.324822	PUTATIVE ATPASE N2B (n2B)
RPRO0411S00000203_at	276.7	A	0.110665	156.4	P	0.0232	184.5	A	0.110665	152.2	P	0.04343	140.5	P	0.032015	199.9	A	0.172724	S-ADENOSYLMETHIONINE:tRNA RIBOSYLTRANSFERASE-ISOMERASE (queA)
RPRO0411S00000204_at	355.5	P	0.0232	389.2	P	0.002886	580.6	A	0.086477	597.9	P	0.032015	683.2	P	0.003566	345.4	A	0.124432	ABC TRANSPORTER ATP-BINDING PROTEIN (abcT3)
RPRO0411S00000205_at	251.7	P	0.001183	181	P	0.001488	215	P	0.006552	666.2	P	0.000936	284.1	P	0.001183	370.7	P	0.002325	hypothetical protein
RPRO0411S00000206_at	113.1	A	0.124432	120.3	P	0.019622	238.8	P	0.032015	113.7	P	0.037368	171.1	P	0.006552	166.6	A	0.139354	CYTOCHROME D UBIQUINOL OXIDASE SUBUNIT I (cydA)
RPRO0411S00000207_at	409.5	P	0.001488	404	P	0.005373	712.3	P	0.006552	758.8	P	0.002325	635	P	0.002325	339.5	A	0.075978	CYTOCHROME D UBIQUINOL OXIDASE SUBUNIT II (cydB)
RPRO0411S00000208_at	270.1	P	0.013854	228.8	P	0.001488	210.1	A	0.075978	221.4	P	0.011565	269.8	P	0.004387	308.7	M	0.057926	hypothetical protein
RPRO0411S00000209_at	346.5	P	0.027312	223.8	P	0.016523	456.1	P	0.011565	257.4	P	0.016523	366.2	P	0.006552	438.9	A	0.210789	MITOCHONDRIAL PROTEASE (mpp)
RPRO0411S00000210_at	876.4	P	0.001183	596.8	P	0.001183	1356.1	P	0.000936	947.4	P	0.000936	795.7	P	0.000737	855.5	P	0.001488	PHOSPHORIBOSYLAMINOIMIDAZOLE-SUCCINOCARBOXAMIDE SYNTHASE (purC)
RPRO0411S00000211_at	715.6	M	0.057926	1049.7	P	0.004387	787.9	P	0.006552	925.7	P	0.016523	1090.7	P	0.006552	910.6	A	0.086477	THREONYL-TRNA SYNTHETASE (thrS)
RPRO0411S00000212_at	71.1	A	0.066479	39.7	A	0.075978	244.2	P	0.032015	134.8	P	0.027312	67.6	A	0.110665	188.8	M	0.050263	hypothetical protein
RPRO0411S00000213_at	192.2	M	0.050263	188.6	P	0.037368	324.6	P	0.007953	554.1	P	0.013854	277.8	M	0.050263	362.2	P	0.04343	hypothetical protein
RPRO0411S00000214_at	776.4	P	0.019622	596.4	P	0.016523	982.7	A	0.066479	484.6	M	0.050263	513.5	P	0.04343	824.3	A	0.075978	OUTER MEMBRANE PROTEIN TOLC PRECURSOR (tolC)
RPRO0411S00000215_at	1311.1	P	0.000737	1716.4	P	0.000936	1655.3	P	0.002325	2173.4	P	0.001183	1173	P	0.001183	1339.7	P	0.002325	hypothetical protein
RPRO0411S00000216_at	251.9	P	0.0232	228.2	A	0.110665	162.4	A	0.30009	173.2	A	0.155448	195.6	A	0.086477	63.6	A	0.69991	hypothetical protein
RPRO0411S00000217_at	114.1	A	0.253373	243.2	P	0.04343	410.6	A	0.086477	452.9	M	0.057926	247.3	A	0.098025	304.9	A	0.350352	DNA GYRASE SUBUNIT B (gyrB1)
RPRO0411S00000218_at	667.3	P	0.001864	1103	P	0.000936	793.8	P	0.009612	601.3	P	0.003566	587.9	P	0.001183	680.1	P	0.019622	TAIL-SPECIFIC PROTEASE PRECURSOR (ctp)
RPRO0411S00000219_at	308.3	P	0.006552	126.6	P	0.027312	236.9	A	0.066479	187.5	P	0.016523	195.2	P	0.007953	254	A	0.066479	HISTIDINE KINASE SENSOR PROTEIN (barA)
RPRO0411S00000220_at	364.6	P	0.013854	247.2	M	0.050263	363	P	0.037368	1163.3	P	0.011565	283.7	P	0.027312	609.6	P	0.011565	hypothetical protein
RPRO0411S00000221_at	817.2	P	0.001864	527.6	P	0.001864	1377.9	P	0.003566	2106.3	P	0.005373	858.6	P	0.001864	1173.2	P	0.006552	hypothetical protein
RPRO0411S00000222_at	459.4	P	0.027312	243.7	P	0.0232	347.6	A	0.155448	393.1	A	0.110665	295.1	P	0.032015	191.5	A	0.623424	hypothetical protein
RPRO0411S00000223_at	599.2	P	0.001864	444.4	P	0.001488	418.9	P	0.002325	752.2	P	0.000936	540	P	0.001488	451.9	P	0.009612	50S RIBOSOMAL PROTEIN L13 (rplM)
RPRO0411S00000224_at	457.2	A	0.066479	666.2	P	0.0232	538.4	A	0.110665	275.6	A	0.172724	472.9	P	0.04343	551.5	A	0.210789	30S RIBOSOMAL PROTEIN S9 (rpsI)
RPRO0411S00000225_at	1233.4	P	0.000737	1036	P	0.000936	1187	P	0.000737	648.2	P	0.000936	573.5	P	0.000737	505.5	P	0.011565	INVASION PROTEIN A (invA)
RPRO0411S00000226_at	4186.9	P	0.001488	3894.8	P	0.001183	4978.8	P	0.000936	3658.5	P	0.001488	2198.4	P	0.001488	4288.1	P	0.009612	hypothetical protein
RPRO0411S00000227_at	1119.6	P	0.000936	621.3	P	0.000737	1212.7	P	0.000737	1766.1	P	0.000737	1005.2	P	0.000737	1736.5	P	0.001183	ELONGATION FACTOR P (efp)
RPRO0411S00000228_at	726.6	P	0.019622	370.7	P	0.013854	582.7	P	0.032015	671.1	P	0.013854	568.2	P	0.019622	748	M	0.050263	EXTRAGENIC SUPPRESSOR PROTEIN SUHB (suhB)
RPRO0411S00000229_at	1171.7	P	0.000737	652.3	P	0.001183	621.1	P	0.007953	859.3	P	0.002886	1154.8	P	0.000737	867.1	P	0.0232	hypothetical protein
RPRO0411S00000230_at	951.1	P	0.000737	1149.1	P	0.000737	1218.3	P	0.001488	1966	P	0.000936	1396.9	P	0.000936	1650.2	P	0.000936	hypothetical protein
RPRO0411S00000231_at	551.2	P	0.001183	350.6	P	0.000936	461	P	0.003566	426.3	P	0.000737	522.1	P	0.000936	267.3	P	0.004387	CDP-DIACYLGLYCEROL--SERINE O-PHOSPHATIDYLTRANSFERASE (pssA)
RPRO0411S00000232_at	160.3	A	0.231536	235	P	0.007953	353.3	P	0.027312	198.1	P	0.027312	159	P	0.013854	317.1	P	0.019622	MULTIDRUG RESISTANCE PROTEIN A (emrA)
RPRO0411S00000233_at	213.4	P	0.001488	136.7	P	0.001183	324.5	P	0.016523	400	P	0.000936	179.4	P	0.002325	284.1	P	0.003566	hypothetical protein
RPRO0411S00000234_at	236.9	P	0.002886	83.7	P	0.004387	456.6	A	0.066479	462	P	0.009612	190.8	P	0.007953	520.6	P	0.037368	BOLA PROTEIN HOMOLOG (bolA)
RPRO0411S00000235_at	50.5	A	0.191176	13.5	A	0.172724	156.3	M	0.050263	77.4	A	0.172724	29.7	A	0.231536	24.6	A	0.596617	hypothetical protein
RPRO0411S00000236_at	656.6	P	0.001183	1202.5	P	0.000936	851.4	P	0.004387	521.6	P	0.0232	925.8	P	0.001488	525.9	P	0.005373	UDP-N-ACETYLMURAMATE--ALANINE LIGASE (murC)
RPRO0411S00000237_at	473.9	P	0.002886	422.8	P	0.004387	720.3	P	0.006552	660.4	P	0.011565	478.5	P	0.004387	738.5	P	0.013854	UDP-N-ACETYLENOLPYRUVOYLGLUCOSAMINE REDUCTASE (murB)
RPRO0411S00000238_at	443.5	P	0.04343	660	P	0.013854	452.9	P	0.009612	521.4	P	0.005373	593.5	P	0.027312	312.1	P	0.037368	D-ALANINE--D-ALANINE LIGASE (ddlB)
RPRO0411S00000239_at	419.1	P	0.000936	185.1	P	0.006552	534.4	P	0.013854	576.8	P	0.000936	209.1	P	0.001488	342.9	P	0.006552	CELL DIVISION PROTEIN FTSQ (ftsQ)
RPRO0411S00000240_at	446.1	P	0.002886	250.9	P	0.007953	531	P	0.005373	401.2	P	0.005373	266.6	P	0.003566	363.9	P	0.016523	CELL DIVISION PROTEIN FTSA (ftsA)
RPRO0411S00000241_at	89	A	0.110665	125.6	P	0.011565	223.7	A	0.066479	150.6	P	0.019622	67.6	A	0.124432	185.3	A	0.124432	hypothetical protein
RPRO0411S00000242_at	699.7	P	0.000936	368.1	P	0.006552	983	P	0.005373	677.4	P	0.001864	227	P	0.001864	561.8	P	0.004387	CYTOCHROME C (cycM)
RPRO0411S00000243_at	743.3	P	0.005373	898.9	P	0.001183	1577	P	0.001488	2067.1	P	0.000737	1600.7	P	0.001183	3092.7	P	0.001488	UDP-3-O-[3-HYDROXYMYRISTOYL] N-ACETYLGLUCOSAMINE DEACETYLASE (lpxC)
RPRO0411S00000244_at	282.6	M	0.050263	104.2	M	0.050263	174.6	A	0.124432	388.2	P	0.032015	200.2	P	0.04343	227.8	M	0.057926	hypothetical protein
RPRO0411S00000245_at	325.6	P	0.037368	396.7	P	0.016523	578.9	A	0.066479	447.2	A	0.066479	508.4	P	0.032015	543.6	A	0.110665	RIBONUCLEASE E (rne)
RPRO0411S00000246_at	405.6	P	0.013854	112.6	P	0.009612	301.2	P	0.009612	153.1	P	0.04343	152	P	0.0232	314.5	A	0.110665	CYTOCHROME C OXIDASE ASSEMBLY PROTEI (coxW)
RPRO0411S00000247_at	422.4	P	0.002325	376.1	P	0.001183	403.1	P	0.003566	452.3	P	0.002325	495.1	P	0.001183	488.8	P	0.009612	hypothetical protein
RPRO0411S00000248_at	285.7	P	0.001864	479.6	P	0.001183	546.4	P	0.006552	285.9	P	0.000737	416.8	P	0.000936	298.3	P	0.04343	PENICILLIN-BINDING PROTEIN 4* (pbpE)
RPRO0411S00000249_at	717.6	P	0.000737	843.1	P	0.001183	597.6	P	0.013854	405.8	P	0.000936	1139	P	0.001488	418.8	P	0.04343	EXODEOXYRIBONUCLEASE III (xthA1)
RPRO0411S00000250_at	1487.2	P	0.002886	1446.1	P	0.000737	1020.2	P	0.001864	1118.8	P	0.002325	1674.3	P	0.001488	1424.4	P	0.003566	PYRUVATE DEHYDROGENASE E1 COMPONENT, ALPHA SUBUNIT PRECURSOR (pdhA)
RPRO0411S00000251_at	662.8	P	0.006552	1047.2	P	0.002886	703.3	P	0.009612	585.1	P	0.002886	762.7	P	0.002886	865.3	P	0.013854	PYRUVATE DEHYDROGENASE E1 COMPONENT, BETA SUBUNIT PRECURSOR (pdhB)
RPRO0411S00000252_at	423.9	P	0.003566	263.5	P	0.032015	168.8	A	0.191176	207.8	M	0.050263	354.1	P	0.009612	56.5	A	0.596617	hypothetical protein
RPRO0411S00000253_at	1568.5	P	0.000737	1734.2	P	0.000936	2250.5	P	0.000737	2469.6	P	0.000737	1101.9	P	0.000737	1287.4	P	0.000737	hypothetical protein
RPRO0411S00000254_at	530.4	P	0.027312	500.3	P	0.000936	549.4	P	0.006552	378	P	0.009612	386.3	P	0.009612	712.2	P	0.019622	ISOCITRATE DEHYDROGENASE (icd)
RPRO0411S00000255_at	130.2	P	0.001183	61.1	P	0.005373	214.6	P	0.007953	127.1	P	0.002886	70.6	P	0.002886	128.1	A	0.110665	hypothetical protein
RPRO0411S00000256_at	642.5	P	0.001864	368.9	P	0.001488	714.7	P	0.002886	354.8	P	0.006552	341.2	P	0.002886	402.1	A	0.066479	hypothetical protein
RPRO0411S00000257_at	919.7	P	0.001488	610.3	P	0.001183	1276.9	P	0.002886	591.4	P	0.005373	467.9	P	0.003566	410.5	P	0.005373	HAEM EXPORTER PROTEIN B (ccmB)
RPRO0411S00000258_at	2448.9	P	0.000737	1734.5	P	0.002886	1510.5	P	0.006552	2498.8	P	0.002325	1940.4	P	0.007953	2145.6	P	0.019622	hypothetical protein
RPRO0411S00000259_at	927.4	P	0.001183	844.6	P	0.001864	366.1	P	0.032015	260	P	0.001183	571.4	P	0.001183	326.8	M	0.057926	CYTOCHROME B6-F COMPLEX IRON-SULFUR SUBUNIT (petA)
RPRO0411S00000260_at	162.3	P	0.0232	265.7	P	0.002325	292.3	P	0.019622	229.1	P	0.005373	292.7	P	0.002886	292.6	A	0.066479	CYTOCHROME B (petB)
RPRO0411S00000261_at	288.5	A	0.276247	290.8	A	0.110665	56.2	A	0.649648	100.5	A	0.541744	234.3	A	0.231536	45.2	A	0.875568	CYTOCHROME C1, HEME PROTEIN PRECURSOR (fbcH)
RPRO0411S00000262_at	49.7	M	0.057926	124.2	P	0.003566	237.5	P	0.006552	142.1	P	0.019622	41.3	A	0.110665	20	A	0.210789	HEAT SHOCK PROTEIN (hsp22)
RPRO0411S00000263_at	509.1	P	0.016523	378.5	P	0.007953	396.8	A	0.110665	280.5	A	0.191176	390	P	0.027312	336.1	A	0.324822	PEPTIDE CHAIN RELEASE FACTOR 2 (prfB)
RPRO0411S00000264_at	322.7	P	0.011565	495.4	P	0.001488	171.2	P	0.037368	188.7	A	0.098025	344.1	P	0.006552	284.3	A	0.086477	GTP-BINDING PROTEIN LEPA (lepA)
RPRO0411S00000265_at	398.5	P	0.009612	568.3	P	0.005373	548.5	P	0.011565	4043.6	P	0.011565	3378.2	P	0.007953	2183.9	P	0.007953	hypothetical protein
RPRO0411S00000266_at	475.3	P	0.032015	132.8	P	0.013854	319.7	A	0.086477	953.1	P	0.006552	846.7	P	0.004387	421.2	P	0.037368	hypothetical protein
RPRO0411S00000267_at	0.5	A	0.860646	0.4	A	0.933521	5.5	A	0.924022	2.3	A	0.723753	0.5	A	0.913523	46.1	A	0.541744	hypothetical protein
RPRO0411S00000268_at	115.5	A	0.110665	103.6	P	0.016523	194.1	P	0.011565	154.9	P	0.0232	162.1	P	0.007953	160.4	P	0.011565	ROD SHAPE-DETERMINING PROTEIN RODA (rodA)
RPRO0411S00000269_at	175.4	A	0.066479	303.1	P	0.001864	510.7	P	0.032015	347.6	P	0.019622	448.8	P	0.002886	507.3	M	0.057926	PROTEASE II (ptrB)
RPRO0411S00000270_at	132.2	P	0.016523	72.3	A	0.086477	138.7	A	0.350352	200.1	A	0.110665	163.2	P	0.032015	92.8	A	0.430652	NADH DEHYDROGENASE I CHAIN N (nuoL3)
RPRO0411S00000271_at	126.3	A	0.066479	83.1	P	0.027312	139.9	A	0.155448	75.9	A	0.086477	81.1	P	0.011565	28.2	A	0.623424	NADH DEHYDROGENASE I CHAIN L (nuoL2)
RPRO0411S00000272_at	239.6	P	0.009612	198.2	P	0.003566	242.8	P	0.027312	459.3	P	0.004387	309.8	P	0.002886	257.8	M	0.050263	NADH DEHYDROGENASE I CHAIN N (nuoN2)
RPRO0411S00000273_at	143.8	P	0.003566	133.7	P	0.003566	117.6	M	0.050263	155.6	P	0.003566	125.3	P	0.003566	170.5	A	0.124432	hypothetical protein
RPRO0411S00000274_at	1712.5	P	0.000737	2533.6	P	0.000936	1703.8	P	0.000737	1096.6	P	0.000737	2029.8	P	0.000936	1387.1	P	0.000936	PROBABLE CONJUGAL TRANSFER PROTEIN TRBG PRECURSOR (trbG)
RPRO0411S00000275_at	882.3	P	0.002325	568.4	P	0.001864	1260.8	P	0.002325	3579.5	P	0.000737	1548.5	P	0.000936	2275.3	P	0.001864	VIRB8 PROTEIN (virB8)
RPRO0411S00000276_at	200.8	P	0.005373	245.2	P	0.009612	430.2	P	0.013854	1172.3	P	0.002886	297.8	P	0.001183	558	P	0.005373	hypothetical protein
RPRO0411S00000277_at	1569	P	0.002325	1937.7	P	0.001864	3633.4	P	0.001864	4676.6	P	0.001488	2563.9	P	0.001864	5769	P	0.001488	hypothetical protein
RPRO0411S00000278_at	1674.1	P	0.000936	799.2	P	0.001488	2655.5	P	0.003566	3292	P	0.001183	1254.8	P	0.000936	3095.1	P	0.002325	VIRB9 PROTEIN PRECURSOR (virB9)
RPRO0411S00000279_at	1146	P	0.009612	1386.6	P	0.000737	1211.8	P	0.019622	1071.9	P	0.009612	1753.7	P	0.003566	1910.7	P	0.019622	VIRB10 PROTEIN (virB10)
RPRO0411S00000280_at	601	P	0.004387	1364.9	P	0.000737	1165.4	P	0.002325	858.7	P	0.000936	1446.2	P	0.000936	1023.8	P	0.006552	VIRB11 PROTEIN (virB11)
RPRO0411S00000281_at	247.8	A	0.066479	286.8	P	0.0232	238.1	A	0.191176	337	P	0.027312	409.4	P	0.019622	294.7	A	0.253373	VIRD4 PROTEIN (virD4)
RPRO0411S00000282_at	203.4	P	0.011565	258.4	P	0.004387	399	P	0.04343	390.6	P	0.004387	288.9	P	0.004387	433.8	P	0.032015	GUANOSINE PENTAPHOSPHATE PHOSPHOHYDROLASE (gppA)
RPRO0411S00000283_at	164.5	P	0.016523	81.9	P	0.032015	87.7	A	0.098025	258.7	P	0.011565	125	P	0.032015	284	P	0.0232	hypothetical protein
RPRO0411S00000284_at	477.6	M	0.050263	310.7	P	0.0232	533.7	A	0.075978	1013	P	0.04343	363.1	M	0.057926	523.8	A	0.075978	hypothetical protein
RPRO0411S00000285_at	446.3	P	0.006552	388.1	P	0.001864	693.5	P	0.003566	631.7	P	0.001183	439.6	P	0.001183	994.2	P	0.011565	CYSQ PROTEIN (cysQ)
RPRO0411S00000286_at	1203.3	P	0.000737	1686.5	P	0.000936	1897.9	P	0.009612	921.9	P	0.001864	1298.2	P	0.000737	1596.7	P	0.013854	DNA MISMATCH REPAIR PROTEIN MUTS (mutS)
RPRO0411S00000287_at	912	P	0.006552	1064.4	P	0.002325	1393.5	P	0.002325	1149.4	P	0.002886	627.2	P	0.002886	447.1	P	0.001864	GALACTOSE-6-PHOSPHATE ISOMERASE LACB SUBUNIT (lacA)
RPRO0411S00000288_at	299.1	P	0.027312	218.6	P	0.032015	436	A	0.155448	566.4	P	0.019622	307	P	0.04343	617.1	A	0.075978	OUTER MEMBRANE ANTIGENIC LIPOPROTEIN B PRECURSOR (nlpD)
RPRO0411S00000289_at	582.3	P	0.016523	553.7	P	0.009612	818.7	P	0.0232	804.6	P	0.016523	423.5	P	0.013854	1206.1	P	0.016523	THY1 PROTEIN (thyA)
RPRO0411S00000290_at	441.8	P	0.005373	357.4	P	0.003566	500.6	P	0.005373	218.7	P	0.001864	400.8	P	0.002886	473	P	0.007953	TOLB PROTEIN PRECURSOR (tolB)
RPRO0411S00000291_at	5920.3	P	0.007953	6928.8	P	0.004387	2334	P	0.002325	4524	P	0.009612	4804.3	P	0.006552	2045.3	P	0.003566	RNA POLYMERASE SIGMA-32 FACTOR (rpoH)
RPRO0411S00000292_at	78	A	0.324822	9.8	A	0.486063	104.5	A	0.276247	57.5	A	0.486063	22.4	A	0.541744	128.7	A	0.513937	CYTOCHROME C OXIDASE ASSEMBLY PROTEIN COX11 (cox11)
RPRO0411S00000293_at	237.6	A	0.066479	134.9	A	0.086477	160.4	A	0.155448	84.4	A	0.30009	101.1	A	0.139354	32.4	A	0.723753	hypothetical protein
RPRO0411S00000294_at	965.9	P	0.001488	829	P	0.000737	821.9	P	0.001488	593.4	P	0.000936	847.5	P	0.000737	527.9	P	0.001183	hypothetical protein
RPRO0411S00000295_at	1694.2	P	0.001183	1202.9	P	0.000936	247.1	P	0.000936	629.2	P	0.001183	799.2	P	0.000737	452	P	0.000936	CATIONIC AMINO ACID TRANSPORTER-1 (atrc1)
RPRO0411S00000296_at	306.1	P	0.004387	270.1	P	0.001183	473.3	P	0.001488	264	P	0.004387	247.3	P	0.005373	328.8	A	0.172724	HISTIDYL-TRNA SYNTHETASE (hisS)
RPRO0411S00000297_at	210.3	P	0.032015	202.1	P	0.04343	45.5	A	0.723753	101.2	A	0.324822	235	P	0.04343	39.5	A	0.808824	TOLQ PROTEIN (tolQ)
RPRO0411S00000298_at	305.8	P	0.005373	188.6	P	0.003566	199.8	P	0.016523	215.3	P	0.001864	284.1	P	0.002886	342.8	P	0.027312	TOLR PROTEIN (tolR)
RPRO0411S00000299_at	7.8	A	0.723753	9	A	0.596617	9.2	A	0.789211	7.4	A	0.746627	20	A	0.569348	6.5	A	0.924022	hypothetical protein
RPRO0411S00000300_at	210.2	P	0.004387	305.5	P	0.004387	256.1	A	0.155448	168	P	0.032015	165.6	P	0.006552	229.8	A	0.276247	PROLINE BETAIN TRANSPORTER (proP2)
RPRO0411S00000301_at	467.1	P	0.011565	721.4	P	0.002325	868.1	P	0.006552	476.1	P	0.011565	490.1	P	0.005373	616.9	P	0.009612	ALKALINE PROTEASE SECRETION PROTEIN APRE (aprE)
RPRO0411S00000302_at	168.9	A	0.30009	331.6	A	0.191176	35.9	A	0.649648	290.6	A	0.30009	424.3	A	0.124432	94.3	A	0.62346	ALKALINE PROTEASE SECRETION ATP-BINDING PROTEIN APRD (aprD)
RPRO0411S00000303_at	525.8	P	0.004387	812	P	0.002325	596.4	P	0.009612	482.5	P	0.009612	683.3	P	0.002325	376.8	P	0.0232	ASPARTATE-SEMIALDEHYDE DEHYDROGENASE (asd)
RPRO0411S00000304_at	895.4	P	0.001488	776.4	P	0.001183	765.4	P	0.001864	1387.5	P	0.001488	1118.7	P	0.001183	832.7	P	0.001183	PROTEIN KINASE C INHIBITOR 1 (pkcI)
RPRO0411S00000305_at	174.7	P	0.005373	95.9	P	0.005373	227.4	P	0.0232	438.5	P	0.002886	129.1	P	0.009612	225.3	P	0.009612	hypothetical protein
RPRO0411S00000306_at	549.8	P	0.000737	742	P	0.000936	738.9	P	0.011565	519.3	P	0.005373	658.9	P	0.001183	593.5	P	0.04343	HEAT SHOCK PROTEIN HSLV (hslV)
RPRO0411S00000307_at	574.9	P	0.001183	770.7	P	0.000936	460.9	P	0.04343	596.8	P	0.000936	869.4	P	0.000936	585.5	A	0.086477	HEAT SHOCK PROTEIN HSLU (hslU)
RPRO0411S00000308_at	932.9	P	0.000936	1063.3	P	0.003566	1097.5	P	0.004387	927.6	P	0.004387	985.1	P	0.001488	735.8	P	0.013854	LIPID-A-DISACCHARIDE SYNTHASE (lpxB)
RPRO0411S00000309_at	458.8	P	0.002325	394.3	P	0.001488	474.4	P	0.019622	359	P	0.0232	431.1	P	0.001488	505.1	M	0.050263	hypothetical protein
RPRO0411S00000310_at	323.2	P	0.019622	287.7	P	0.0232	276.3	A	0.124432	167.4	M	0.057926	269	P	0.04343	166.9	A	0.324822	CYAY PROTEIN (cyaY)
RPRO0411S00000311_at	243.9	P	0.003566	171.5	P	0.004387	264.8	P	0.006552	241.1	P	0.005373	181.4	P	0.003566	223.8	P	0.027312	hypothetical protein
RPRO0411S00000312_at	406.1	P	0.006552	359.2	P	0.002325	453.2	P	0.007953	232.1	P	0.001864	301.9	P	0.009612	273.9	A	0.172724	GLUTAMYL-TRNA SYNTHETASE (gltX1)
RPRO0411S00000313_at	781.3	P	0.003566	1578.8	P	0.003566	1069.3	P	0.011565	762.1	P	0.009612	827.4	P	0.004387	903.3	P	0.04343	DNA TOPOISOMERASE I (topA)
RPRO0411S00000314_at	1445.7	P	0.002325	999.9	P	0.005373	1557.5	P	0.006552	1107.6	P	0.003566	600.9	P	0.006552	511.1	A	0.139354	THIOREDOXIN PEROXIDASE 1 (tdpX1)
RPRO0411S00000315_at	1221	P	0.009612	1148	P	0.007953	927.9	P	0.04343	443.6	P	0.027312	710.7	P	0.016523	343.7	A	0.253373	hypothetical protein
RPRO0411S00000316_at	468.1	P	0.001864	520.8	P	0.001488	470.2	P	0.011565	275.1	P	0.016523	265.8	P	0.001864	273.5	A	0.086477	hypothetical protein
RPRO0411S00000317_at	151.9	P	0.001488	57.2	P	0.004387	242.3	P	0.013854	174.6	P	0.002325	115.3	P	0.000936	141.2	A	0.098025	hypothetical protein
RPRO0411S00000318_at	2.1	A	0.988435	1.9	A	0.924022	34.2	A	0.746627	2.7	A	0.844552	2.2	A	0.95657	10.8	A	0.949737	hypothetical protein
RPRO0411S00000319_at	368.2	P	0.019622	368.7	P	0.016523	322.9	A	0.075978	186.4	A	0.066479	337.2	P	0.027312	154.8	A	0.324822	hypothetical protein
RPRO0411S00000320_at	419	P	0.016523	760.1	P	0.004387	296.5	P	0.019622	241.5	P	0.007953	561.4	P	0.006552	236.9	M	0.050263	CAPD PROTEIN (capD)
RPRO0411S00000321_at	280.6	P	0.032015	382.1	A	0.066479	240	A	0.253373	254.4	A	0.191176	265.4	P	0.027312	94.7	A	0.569348	PUTATIVE UDP-N-ACETYLGLUCOSAMINE 2-EPIMERASE (rffE)
RPRO0411S00000322_at	1513.6	P	0.000737	1093.8	P	0.000737	1347.3	P	0.001864	984.4	P	0.000936	696.7	P	0.000737	685.1	P	0.011565	hypothetical protein
RPRO0411S00000323_at	400.5	P	0.006552	513.8	P	0.001183	305.8	P	0.011565	273.7	P	0.019622	426.6	P	0.001864	118	A	0.376576	hypothetical protein
RPRO0411S00000324_at	225.1	P	0.002886	272.6	P	0.002325	279.1	A	0.066479	218.7	P	0.002325	264.9	P	0.002886	281.7	A	0.191176	hypothetical protein
RPRO0411S00000325_at	114.3	P	0.011565	115.8	P	0.013854	143.9	P	0.027312	182.5	P	0.013854	181.8	P	0.013854	117.4	A	0.276247	hypothetical protein
RPRO0411S00000326_at	146	A	0.098025	83.1	A	0.124432	95.9	A	0.403383	162.6	A	0.075978	118.9	M	0.050263	83.2	A	0.513937	MINOR TEICHOIC ACIDS BIOSYNTHESIS PROTEIN GGAB (ggaB)
RPRO0411S00000327_at	264.2	P	0.006552	140.1	P	0.016523	150.9	P	0.005373	202.2	P	0.001864	186.3	P	0.002325	265.4	P	0.003566	hypothetical protein
RPRO0411S00000328_at	157.7	P	0.009612	271.2	P	0.004387	201.3	P	0.019622	382.8	P	0.016523	170.8	P	0.007953	282.2	A	0.139354	hypothetical protein
RPRO0411S00000329_at	243.2	P	0.016523	184.4	P	0.009612	338.5	P	0.0232	233.7	P	0.007953	268.9	P	0.005373	339.1	A	0.172724	hypothetical protein
RPRO0411S00000330_at	570.6	P	0.001488	597.5	P	0.001488	742	P	0.005373	1046.9	P	0.001183	881.5	P	0.001183	808	P	0.001864	hypothetical protein
RPRO0411S00000331_at	436.6	P	0.011565	519.6	P	0.003566	295.3	M	0.050263	289.1	P	0.0232	296.4	P	0.037368	274.7	A	0.324822	CAPM PROTEIN (capM1)
RPRO0411S00000332_at	440.1	P	0.004387	218.3	P	0.002886	358.1	P	0.005373	484.3	P	0.005373	242.9	P	0.002325	315.3	P	0.04343	30S RIBOSOMAL PROTEIN S4 (rpsD)
RPRO0411S00000333_at	122.8	A	0.066479	44.1	A	0.231536	77.5	A	0.486063	53.7	A	0.376576	33.3	A	0.276247	26.9	A	0.69991	CYTOCHROME C OXIDASE ASSEMBLY FACTOR (ctaB)
RPRO0411S00000334_at	319.8	P	0.011565	265.4	P	0.007953	288.1	P	0.019622	436.7	P	0.002886	261.7	P	0.009612	392.1	P	0.032015	OUTER MEMBRANE ASSEMBLY PROTEIN (asmA)
RPRO0411S00000335_at	1183.4	P	0.002886	826.4	P	0.001864	1281.1	P	0.004387	2653.8	P	0.002325	1019.6	P	0.001864	2686.8	P	0.005373	hypothetical protein
RPRO0411S00000336_at	179.8	A	0.086477	7	A	0.30009	310	M	0.050263	279.8	A	0.086477	121.1	A	0.098025	345.4	A	0.155448	hypothetical protein
RPRO0411S00000337_at	528.7	P	0.011565	415.5	P	0.006552	662.1	P	0.009612	1056.4	P	0.004387	418.8	P	0.027312	1245.2	P	0.016523	EXODEOXYRIBONUCLEASE SMALL SUBUNIT (xseB)
RPRO0411S00000338_at	364	P	0.001864	292.5	P	0.007953	269.1	P	0.04343	334	P	0.009612	313.4	P	0.0232	242.5	A	0.30009	DNA-3-METHYLADENINE GLYCOSIDASE (mpg)
RPRO0411S00000339_at	101.5	P	0.019622	38.9	P	0.032015	85.4	A	0.276247	47.3	M	0.050263	61	P	0.013854	50	A	0.430652	hypothetical protein
RPRO0411S00000340_at	23.6	A	0.324822	6.4	A	0.376576	112.3	A	0.066479	50.4	A	0.124432	25	A	0.376576	63.4	A	0.30009	hypothetical protein
RPRO0411S00000341_at	351.1	P	0.003566	241.4	P	0.002886	173.2	A	0.066479	156.5	P	0.0232	316	P	0.003566	88.7	A	0.596617	NADH DEHYDROGENASE I CHAIN E (nuoE)
RPRO0411S00000342_at	755	A	0.066479	953.4	P	0.002886	698.8	P	0.037368	646.1	A	0.139354	973.9	P	0.006552	349.3	A	0.350352	NADH DEHYDROGENASE I CHAIN D (nuoD)
RPRO0411S00000343_at	288.4	P	0.002325	257.2	P	0.013854	306.9	P	0.006552	366.5	P	0.003566	334.1	P	0.003566	345.1	M	0.050263	NADH DEHYDROGENASE I CHAIN C (nuoC)
RPRO0411S00000344_at	1527.7	P	0.002325	2986.2	P	0.003566	1421.8	P	0.002886	903.2	P	0.002886	1883.4	P	0.001864	1007.1	P	0.009612	NADH DEHYDROGENASE I CHAIN B (nuoB)
RPRO0411S00000345_at	923.9	P	0.006552	824.2	P	0.002325	494.7	P	0.003566	1167.5	P	0.004387	1652.9	P	0.001864	883.5	P	0.001488	NADH DEHYDROGENASE I CHAIN A (nuoA)
RPRO0411S00000346_at	109.3	P	0.027312	158	P	0.016523	124.7	A	0.276247	132.4	A	0.086477	98.4	P	0.016523	235.7	A	0.124432	hypothetical protein
RPRO0411S00000347_at	790	P	0.000936	257.6	P	0.000936	555.9	P	0.003566	982.8	P	0.000737	589.7	P	0.000936	861.7	P	0.001488	hypothetical protein
RPRO0411S00000348_at	57.4	A	0.253373	43.3	A	0.403383	51.1	A	0.69991	10.6	A	0.69991	3.6	A	0.649648	38	A	0.808824	INTEGRASE RECOMBINASE XERD (xerD)
RPRO0411S00000349_at	0.5	A	0.9768	2.8	A	0.768465	11.2	A	0.69991	12.1	A	0.569348	4.5	A	0.827276	60.5	A	0.253373	hypothetical protein
RPRO0411S00000350_at	107	P	0.004387	65.1	P	0.002325	142.8	P	0.002886	218.5	P	0.001183	63.4	P	0.006552	214.5	P	0.006552	hypothetical protein
RPRO0411S00000351_at	3157.5	P	0.001183	2464.2	P	0.001864	1560.4	P	0.004387	1923.5	P	0.001864	1924.3	P	0.001488	1696.9	P	0.006552	hypothetical protein
RPRO0411S00000352_at	376.8	P	0.037368	437.4	P	0.037368	455.1	A	0.124432	643.8	P	0.016523	925.4	P	0.013854	477.1	A	0.155448	PUTATIVE ENOYL-[ACYL-CARRIER-PROTEIN] REDUCTASE (fabI)
RPRO0411S00000353_at	312.1	P	0.013854	358.2	P	0.004387	386.1	P	0.037368	293	P	0.037368	497.8	P	0.006552	254	A	0.086477	APOLIPOPROTEIN N-ACYLTRANSFERASE (lnt)
RPRO0411S00000354_at	1069.7	P	0.001183	752.4	P	0.000737	432.6	P	0.002886	991.8	P	0.000936	866.2	P	0.000936	637	P	0.027312	hypothetical protein
RPRO0411S00000355_at	548.7	P	0.004387	644.8	P	0.001488	637.3	P	0.009612	455.2	P	0.002886	668.7	P	0.001183	795.5	P	0.006552	hypothetical protein
RPRO0411S00000356_at	718	P	0.000737	558.7	P	0.000936	1083.9	P	0.000737	1140.9	P	0.000737	646.6	P	0.000737	1341.7	P	0.000737	ABC TRANSPORTER ATP-BINDING PROTEIN (potG)
RPRO0411S00000357_at	810.4	P	0.005373	639.9	P	0.013854	477.1	A	0.124432	1059.4	P	0.032015	1233.1	P	0.016523	486.4	A	0.139354	hypothetical protein
RPRO0411S00000358_at	592.1	P	0.009612	603.8	P	0.002325	441.4	A	0.086477	292.8	P	0.032015	585	P	0.002325	488.6	A	0.253373	LYSYL-tRNA SYNTHETASE (lysS)
RPRO0411S00000359_at	639.4	P	0.001488	395.7	P	0.000737	615	P	0.002886	382.5	P	0.001183	440	P	0.000737	378.5	P	0.005373	hypothetical protein
RPRO0411S00000360_at	288.2	A	0.139354	780.1	P	0.007953	566.4	P	0.032015	269.6	P	0.027312	436.8	P	0.011565	321.1	A	0.210789	MALIC ENZYME (tme)
RPRO0411S00000361_at	226.3	P	0.019622	75.1	P	0.0232	449.2	P	0.037368	850.8	P	0.019622	407.9	P	0.019622	768.7	A	0.086477	PROTEIN TRANSPORT PROTEIN SEC7 (sec7)
RPRO0411S00000362_at	320.2	P	0.002886	433.2	P	0.004387	391.5	P	0.006552	356.6	P	0.002886	291	P	0.001488	418	P	0.006552	PROLINE BETAINE TRANSPORTER (proP3)
RPRO0411S00000363_at	583.4	P	0.001488	1079.7	P	0.001864	936.6	P	0.005373	679.2	P	0.002325	750.4	P	0.001864	790.4	P	0.005373	MALATE DEHYDROGENASE (mdh)
RPRO0411S00000364_at	556.3	P	0.001864	668	P	0.004387	593	P	0.011565	593.9	P	0.002886	493	P	0.004387	428.5	P	0.0232	ADP,ATP CARRIER PROTEIN (tlc2)
RPRO0411S00000365_at	758.5	P	0.007953	464.7	P	0.003566	1022.9	P	0.006552	665.4	P	0.002325	840.4	P	0.005373	832.2	P	0.009612	CTP SYNTHASE (pyrG)
RPRO0411S00000366_at	655.3	P	0.003566	536.7	P	0.003566	548.3	P	0.019622	1284.4	P	0.004387	565.6	P	0.003566	490.2	M	0.050263	3-DEOXY-MANNO-OCTULOSONATE CYTIDYLYLTRANSFERASE (kdsB)
RPRO0411S00000367_at	53.4	A	0.098025	49.1	M	0.057926	117.3	A	0.066479	105.6	P	0.005373	40.2	A	0.110665	126.6	A	0.086477	hypothetical protein
RPRO0411S00000368_at	471	P	0.003566	341.5	P	0.002886	572.3	P	0.019622	474.2	P	0.001864	268.9	P	0.001864	364.4	P	0.013854	GTP CYCLOHYDROLASE I (folE)
RPRO0411S00000369_at	872.1	P	0.009612	764.4	P	0.005373	900.6	P	0.032015	392.7	P	0.016523	521.4	P	0.011565	794.3	M	0.050263	PROLYL-TRNA SYNTHETASE (proS)
RPRO0411S00000370_at	1929.7	P	0.001488	894.4	P	0.001864	962.1	P	0.001488	635.5	P	0.002325	1117.3	P	0.001488	1291.4	P	0.006552	HOLLIDAY JUNCTION DNA HELICASE RUVA (ruvA)
RPRO0411S00000371_at	793.6	P	0.007953	1016.2	P	0.005373	1249.8	P	0.006552	884.3	P	0.005373	945.6	P	0.004387	779.1	P	0.037368	HOLLIDAY JUNCTION DNA HELICASE RUVB (ruvB)
RPRO0411S00000372_at	563.1	P	0.001488	409.8	P	0.001488	572	M	0.050263	574.6	P	0.002325	665.9	P	0.001488	803.7	P	0.037368	PROBABLE TRANSPORT ATP-BINDING PROTEIN MSBA (msbA1)
RPRO0411S00000373_at	275.8	P	0.000737	421.8	P	0.002325	147.8	P	0.011565	141.7	P	0.001183	385.9	P	0.000936	82.7	A	0.086477	hypothetical protein
RPRO0411S00000374_at	236.8	P	0.027312	209.3	P	0.04343	245.1	A	0.276247	165.8	A	0.098025	150.2	M	0.050263	301.8	A	0.124432	PENICILLIN-BINDING PROTEIN DACF PRECURSOR (dacF)
RPRO0411S00000375_at	168.3	P	0.009612	67.4	P	0.011565	112.4	A	0.139354	80.5	A	0.086477	91.7	P	0.007953	51.9	A	0.541744	RARE LIPOPROTEIN A PRECURSOR (rlpA)
RPRO0411S00000376_at	590.5	P	0.002886	253.4	P	0.005373	449.4	P	0.027312	485.3	P	0.002886	341.6	P	0.003566	463.6	P	0.027312	hypothetical protein
RPRO0411S00000377_at	888.9	P	0.002886	339.6	P	0.005373	599.2	P	0.013854	442	P	0.011565	299.7	P	0.006552	400.5	P	0.013854	hypothetical protein
RPRO0411S00000378_at	490.1	P	0.019622	551.7	P	0.006552	121.1	A	0.110665	473.2	P	0.019622	497	P	0.019622	286.6	A	0.155448	hypothetical protein
RPRO0411S00000379_at	836.6	P	0.002325	419.7	P	0.000737	1117.3	P	0.002886	2614.6	P	0.002325	818.2	P	0.001488	1973.9	P	0.001488	hypothetical protein
RPRO0411S00000380_at	233.3	P	0.000737	173.8	M	0.057926	192.4	P	0.007953	233.8	P	0.000936	202	P	0.000737	205.5	P	0.032015	hypothetical protein
RPRO0411S00000381_at	1528.2	P	0.001183	1182	P	0.001864	2779.1	P	0.001864	2612.8	P	0.001488	1270	P	0.001183	1958	P	0.000936	hypothetical protein
RPRO0411S00000382_at	657.3	P	0.000737	809.8	P	0.004387	609.7	P	0.009612	492.2	P	0.006552	717.5	P	0.003566	469.7	P	0.019622	THIOL:DISULFIDE INTERCHANGE PROTEIN TLPA (tlpA)
RPRO0411S00000383_at	632.5	P	0.0232	1233.7	P	0.004387	759	P	0.032015	493.7	P	0.0232	931.9	P	0.016523	620.4	A	0.075978	POSSIBLE PROTEASE SOHB (sohB)
RPRO0411S00000384_at	486.7	P	0.002886	445.2	P	0.000936	279.6	A	0.110665	267	P	0.003566	377.9	P	0.001864	59.1	A	0.596617	DEOXYURIDINE 5-TRIPHOSPHATE NUCLEOTIDOHYDROLASE (dut)
RPRO0411S00000385_at	325.4	P	0.004387	304.8	P	0.007953	335.2	P	0.007953	194.9	M	0.050263	254	P	0.013854	284.4	A	0.124432	PUTATIVE SOLUBLE LYTIC MUREIN TRANSGLYCOSYLASE PRECURSOR (slt)
RPRO0411S00000386_at	5247.9	P	0.003566	2246.5	P	0.003566	2691.1	P	0.001488	3120	P	0.001488	2241.3	P	0.002886	6304.3	P	0.000936	hypothetical protein
RPRO0411S00000387_at	173	P	0.027312	70.4	P	0.013854	188.9	A	0.124432	211.1	P	0.009612	121.1	P	0.009612	200.1	A	0.210789	hypothetical protein
RPRO0411S00000388_at	89.9	A	0.086477	68	P	0.019622	121.4	A	0.155448	101.1	A	0.075978	84.6	A	0.086477	162.2	A	0.430652	hypothetical protein
RPRO0411S00000389_at	7	A	0.768465	29.3	A	0.569348	17.9	A	0.789211	12.1	A	0.768465	12.9	A	0.649648	34.2	A	0.723753	hypothetical protein
RPRO0411S00000390_at	57.4	A	0.596617	35.6	A	0.723753	105	A	0.746627	32.8	A	0.827276	11.9	A	0.9768	47.5	A	0.95657	CYTOCHROME C OXIDASE POLYPEPTIDE I (coxA)
RPRO0411S00000391_at	140.1	P	0.04343	30.6	A	0.155448	137.8	A	0.098025	82.5	A	0.086477	58.5	P	0.04343	101.9	A	0.191176	CYTOCHROME C OXIDASE POLYPEPTIDE II (coxB)
RPRO0411S00000392_at	1607.7	P	0.002886	2016	P	0.001488	1854.7	P	0.004387	1138.5	P	0.003566	1076.6	P	0.002325	1037.9	P	0.0232	hypothetical protein
RPRO0411S00000393_at	206.4	P	0.006552	86.9	P	0.009612	196.1	P	0.027312	144.5	P	0.009612	117.7	P	0.016523	170.3	A	0.124432	LIPOPROTEIN SIGNAL PEPTIDASE (lspA)
RPRO0411S00000394_at	115.4	P	0.006552	46.8	P	0.006552	252.8	P	0.011565	109	P	0.005373	30.9	P	0.006552	248.3	A	0.086477	hypothetical protein
RPRO0411S00000395_at	396.4	A	0.075978	347.4	P	0.037368	277.6	A	0.253373	72.9	A	0.350352	337	A	0.066479	98.9	A	0.675178	UDP-N-ACETYLMURAMOYLALANINE--D-GLUTAMATE LIGASE (murD)
RPRO0411S00000396_at	638.8	P	0.002886	379.5	P	0.000936	361.9	P	0.007953	443.8	P	0.002325	413.9	P	0.001488	354.2	P	0.037368	CELL DIVISION PROTEIN FTSW (ftsW)
RPRO0411S00000397_at	232.4	A	0.155448	550	P	0.007953	696.2	P	0.04343	451.2	P	0.032015	313.6	P	0.04343	186.9	A	0.376576	MURG PROTEIN (murG)
RPRO0411S00000398_at	234.5	P	0.002886	163.6	P	0.001488	597.4	P	0.001488	614.4	P	0.001488	256.1	P	0.000737	577.5	P	0.001183	hypothetical protein
RPRO0411S00000399_at	156.5	P	0.007953	78.4	P	0.001864	221.3	M	0.050263	109.4	P	0.006552	86.7	P	0.013854	281.2	P	0.04343	CAPM PROTEIN (capM2)
RPRO0411S00000400_at	1108.9	P	0.001488	1126.6	P	0.001183	579.2	P	0.002886	1462	P	0.001488	1146.4	P	0.001183	784.5	P	0.019622	DIAMINOPIMELATE EPIMERASE (dapF)
RPRO0411S00000401_at	518.9	P	0.04343	451.3	P	0.027312	136.3	A	0.231536	281.8	A	0.066479	496.3	P	0.013854	43.1	A	0.649648	hypothetical protein
RPRO0411S00000402_at	523.6	P	0.001488	694.2	P	0.000936	676.9	P	0.019622	463.2	P	0.009612	632.5	P	0.001488	639.9	A	0.066479	PHENYLALANYL-TRNA SYNTHETASE ALPHA CHAIN (pheS)
RPRO0411S00000403_at	27.7	A	0.458256	342.4	P	0.002886	460.6	P	0.0232	336.9	P	0.011565	269.6	P	0.011565	368	P	0.037368	PHENYLALANYL-TRNA SYNTHETASE BETA CHAIN (pheT)
RPRO0411S00000404_at	203.2	P	0.009612	191.2	A	0.139354	418.7	P	0.006552	475.8	P	0.002886	188	P	0.037368	390.6	P	0.016523	DNA POLYMERASE III, BETA CHAIN (dnaN)
RPRO0411S00000405_at	1057	P	0.009612	613.7	P	0.002886	442.8	P	0.019622	708.5	P	0.003566	680.8	P	0.004387	604.9	P	0.007953	hypothetical protein
RPRO0411S00000406_at	329.4	A	0.098025	255.3	A	0.098025	48.9	A	0.403383	170.9	A	0.191176	299.2	A	0.124432	246.2	A	0.458256	LEUCYL-TRNA SYNTHETASE (leuS)
RPRO0411S00000407_at	286.6	P	0.002886	240.4	P	0.006552	259	P	0.006552	258.9	P	0.004387	130.6	P	0.003566	219.6	P	0.037368	hypothetical protein
RPRO0411S00000408_at	118.1	P	0.032015	40.4	P	0.019622	160.9	P	0.013854	124.7	P	0.011565	43.6	P	0.027312	119.6	M	0.050263	hypothetical protein
RPRO0411S00000409_at	247.8	P	0.027312	202.2	P	0.027312	320.1	P	0.011565	272.4	P	0.007953	249.6	P	0.013854	235	A	0.086477	PHOSPHATIDATE CYTIDYLYLTRANSFERASE (cdsA)
RPRO0411S00000410_at	451.8	P	0.009612	389.1	P	0.005373	353.5	A	0.075978	405.3	P	0.027312	444.8	P	0.002886	463.2	M	0.057926	hypothetical protein
RPRO0411S00000411_at	90.8	A	0.066479	81.8	P	0.037368	178.1	A	0.210789	169.6	A	0.086477	72.9	P	0.037368	240.9	A	0.430652	OSMOLARITY SENSOR PROTEIN ENVZ (envZ)
RPRO0411S00000412_at	379.9	P	0.007953	408.8	P	0.003566	444	P	0.005373	453.2	P	0.007953	350.4	P	0.002886	395.5	P	0.016523	PETR PROTEIN (ompR)
RPRO0411S00000413_at	482.4	P	0.016523	361.3	P	0.006552	257.8	A	0.075978	265.5	A	0.110665	400	P	0.016523	62.1	A	0.649648	BRANCHED-CHAIN AMINO ACID AMINOTRANSFERASE (ilvE)
RPRO0411S00000414_at	184.6	P	0.009612	86.5	P	0.005373	95.9	A	0.155448	292.6	P	0.0232	175.8	P	0.013854	153.9	A	0.324822	DIHYDRODIPICOLINATE SYNTHASE (dapA)
RPRO0411S00000415_at	733.4	P	0.000737	437.4	P	0.000737	603	P	0.000737	1239.4	P	0.000737	1098.7	P	0.000737	563	P	0.000737	SMALL PROTEIN B HOMOLOG (smpB)
RPRO0411S00000416_at	195.8	P	0.013854	163.8	P	0.027312	145.1	A	0.086477	307.9	P	0.011565	219.5	P	0.032015	397.4	A	0.139354	hypothetical protein
RPRO0411S00000417_at	1164.2	P	0.004387	1191.9	P	0.003566	2069.2	P	0.019622	2771.4	P	0.007953	1910.2	P	0.005373	3671.9	P	0.016523	SUCCINYL-COA LIGASE (sucD)
RPRO0411S00000418_at	907	P	0.003566	624.2	P	0.009612	798.3	P	0.011565	1119.9	P	0.0232	776.8	P	0.005373	928.2	P	0.04343	SUCCINYL-COA SYNTHETASE BETA CHAIN (sucC)
RPRO0411S00000419_at	450	P	0.013854	284.2	P	0.009612	648.3	P	0.0232	699.8	P	0.005373	408.5	P	0.013854	940.6	P	0.04343	hypothetical protein
RPRO0411S00000420_at	500.4	P	0.007953	134.1	P	0.016523	426.1	P	0.016523	300.3	P	0.037368	132.4	P	0.013854	338.4	A	0.066479	RIBOSOME-BINDING FACTOR A (rbfA)
RPRO0411S00000421_at	42.5	A	0.110665	3.5	A	0.324822	57.1	A	0.210789	11.5	A	0.350352	6.3	A	0.403383	4.5	A	0.746692	hypothetical protein
RPRO0411S00000422_at	630.9	P	0.002886	359.6	P	0.001864	847.2	P	0.000936	1239.2	P	0.002325	434.6	P	0.001488	888.6	P	0.001488	hypothetical protein
RPRO0411S00000423_at	722.4	P	0.000737	420.2	P	0.002325	318.2	A	0.139354	494.9	P	0.011565	520.1	P	0.000737	571.3	A	0.124432	RECOMBINATION PROTEIN RECR (recR)
RPRO0411S00000424_at	3447	P	0.003566	2960.5	P	0.004387	1080.2	P	0.032015	911.2	P	0.006552	1879.3	P	0.005373	1663.7	P	0.0232	hypothetical protein
RPRO0411S00000425_at	298.7	P	0.011565	159.4	P	0.016523	246.8	M	0.057926	166.8	P	0.027312	203.4	P	0.027312	366.1	A	0.110665	hypothetical protein
RPRO0411S00000426_at	411.7	P	0.013854	719.9	P	0.003566	357.1	P	0.037368	260	M	0.057926	404.2	P	0.004387	358.2	A	0.191176	hypothetical protein
RPRO0411S00000427_at	54.6	A	0.513937	126.9	A	0.191176	92.3	A	0.276247	30.8	A	0.430652	106.7	A	0.172724	24.3	A	0.768465	GLYCEROL-3-PHOSPHATE DEHYDROGENASE (gpsA)
RPRO0411S00000428_at	378	M	0.057926	218	A	0.110665	201.4	A	0.486063	204	A	0.350352	223.7	A	0.139354	67.9	A	0.768465	hypothetical protein
RPRO0411S00000429_at	617	P	0.016523	703.1	P	0.000936	263	P	0.002886	243.6	P	0.013854	406.3	P	0.004387	331.1	P	0.037368	hypothetical protein
RPRO0411S00000430_at	330.9	P	0.04343	228.4	M	0.050263	82.1	A	0.458256	262.1	A	0.086477	227.9	P	0.016523	273.6	A	0.430652	THIOREDOXIN REDUCTASE (trxB1)
RPRO0411S00000431_at	258.9	P	0.027312	241.9	P	0.011565	95.1	A	0.350352	256.1	A	0.075978	245.6	P	0.003566	43.8	A	0.623424	GLYCOSYL TRANSFERASE (lgtD)
RPRO0411S00000432_at	408.2	P	0.005373	410.5	P	0.002325	405.6	P	0.04343	597.2	P	0.003566	483.1	P	0.004387	303.1	M	0.050263	DNA HELICASE II (uvrD)
RPRO0411S00000433_at	166.3	P	0.003566	259.6	P	0.001183	494.6	P	0.002325	424.3	P	0.004387	166.4	P	0.001488	598.1	P	0.005373	hypothetical protein
RPRO0411S00000434_at	690.2	P	0.027312	884.2	P	0.016523	504.4	P	0.04343	716.7	P	0.027312	1045.5	P	0.016523	815.3	A	0.086477	THREONINE DEHYDRATASE (tdcB)
RPRO0411S00000435_at	554.8	P	0.011565	1158.1	P	0.003566	860.5	P	0.016523	600.9	P	0.006552	632.9	P	0.006552	787.8	P	0.04343	ATP-DEPENDENT PROTEASE LA (lon)
RPRO0411S00000436_at	113.8	P	0.013854	129.3	M	0.050263	175.5	A	0.30009	184.8	A	0.139354	127.2	P	0.013854	109.6	A	0.486063	CELL SURFACE ANTIGEN (sca3)
RPRO0411S00000437_at	952.6	P	0.000737	836.4	P	0.000737	825.4	P	0.001183	412.8	P	0.000737	957.5	P	0.000737	753.9	P	0.006552	hypothetical protein
RPRO0411S00000438_at	614.2	P	0.001864	535.5	P	0.001864	87.1	P	0.016523	315.6	P	0.001488	489.4	P	0.000936	190.5	P	0.0232	UDP-N-ACETYLGLUCOSAMINE PYROPHOSPHORYLASE (glmU)
RPRO0411S00000439_at	1821.9	P	0.000936	1618.3	P	0.003566	1528.1	P	0.009612	946.5	P	0.004387	1663.3	P	0.001864	1316.2	P	0.037368	hypothetical protein
RPRO0411S00000440_at	912.1	P	0.000737	243.4	P	0.001488	528	P	0.001183	1989.7	P	0.000737	340.3	P	0.001183	1123.9	P	0.000737	RIBOSOMAL PROTEIN L36 (rpmJ)
RPRO0411S00000441_at	424.4	P	0.016523	104.3	M	0.050263	130.6	A	0.458256	346	P	0.027312	171.5	P	0.027312	334.9	A	0.172724	hypothetical protein
RPRO0411S00000442_at	30.4	M	0.050263	26.3	A	0.210789	48.6	A	0.430652	87.4	P	0.037368	12.7	A	0.376576	100.6	A	0.155448	hypothetical protein
RPRO0411S00000443_at	1005.6	P	0.000936	652.5	P	0.000936	732.6	P	0.005373	1217	P	0.000936	798.9	P	0.000936	754.1	P	0.003566	hypothetical protein
RPRO0411S00000444_at	1087.5	A	0.124432	941.9	P	0.037368	145.7	A	0.513937	617.3	A	0.066479	958.9	M	0.057926	450.5	A	0.276247	DIHYDROLIPOAMIDE DEHYDROGENASE PRECURSOR (pdhD)
RPRO0411S00000445_at	229.6	P	0.005373	187.2	P	0.019622	481.8	P	0.011565	243.4	P	0.002886	182.4	P	0.006552	533.4	P	0.019592	hypothetical protein
RPRO0411S00000446_at	300.6	P	0.006552	127.4	P	0.001183	177.2	P	0.003566	148.4	P	0.001488	183.5	P	0.001864	265.2	P	0.019622	RIBONUCLEASE D (rnd)
RPRO0411S00000447_at	993.6	P	0.009612	1216.9	P	0.007953	149.8	A	0.276247	258.4	M	0.050263	1024.6	P	0.001864	147.1	A	0.210789	hypothetical protein
RPRO0411S00000448_at	145.2	P	0.003566	103.9	P	0.004387	87.9	A	0.124432	85.8	P	0.009612	101.6	P	0.003566	164.9	A	0.139354	hypothetical protein
RPRO0411S00000449_at	345.8	P	0.000936	287.3	P	0.000737	458.7	P	0.027312	330.8	P	0.000737	292.9	P	0.000936	227.1	A	0.253373	ALKALINE PHOSPHATASE SYNTHESIS SENSOR PROTEIN PHOR (phoR)
RPRO0411S00000450_at	183.4	P	0.0232	122	P	0.013854	478.5	A	0.086477	196.2	A	0.155448	111.5	P	0.032015	477.7	A	0.110665	PORPHOBILINOGEN DEAMINASE (hemC)
RPRO0411S00000451_at	270.9	P	0.001864	333.9	P	0.001864	464	P	0.002325	430.8	P	0.002886	292.2	P	0.002325	276.9	P	0.032015	TRYPTOPHANYL-TRNA SYNTHETASE (trpS)
RPRO0411S00000452_at	207	A	0.172724	126.4	A	0.155448	325.4	A	0.124432	145.2	A	0.210789	135.7	A	0.191176	186.5	A	0.324822	POSSIBLE 1-ACYL-SN-GLYCEROL-3-PHOSPHATE ACYLTRANSFERASE (plsC)
RPRO0411S00000453_at	1796	P	0.002886	1696.4	P	0.001864	2999.6	P	0.002325	4866.2	P	0.001183	3084.7	P	0.000936	4526	P	0.001183	hypothetical protein
RPRO0411S00000454_at	1177.5	P	0.000936	909.7	P	0.000737	616.1	P	0.001183	655.4	P	0.000936	1041.8	P	0.000737	466.2	P	0.000737	hypothetical protein
RPRO0411S00000455_at	71.2	P	0.013854	57	P	0.013854	130	P	0.011565	107	P	0.004387	50.3	P	0.003566	162.4	P	0.002886	hypothetical protein
RPRO0411S00000456_at	24.2	P	0.013854	12.8	A	0.110665	46.6	A	0.172724	17.5	M	0.057926	27.2	A	0.075978	48.3	A	0.231536	hypothetical protein
RPRO0411S00000457_at	192.3	P	0.002325	80.6	P	0.005373	323	P	0.006552	328	P	0.003566	121.2	P	0.004387	541.3	P	0.013854	hypothetical protein
RPRO0411S00000458_at	154.8	M	0.050263	97	P	0.009612	138.1	A	0.124432	171	P	0.009612	138.4	P	0.013854	330.7	A	0.124432	AMPG PROTEIN (ampG1)
RPRO0411S00000459_at	167.2	A	0.066479	42.6	M	0.057926	340.5	P	0.037368	408.5	P	0.032015	132.3	P	0.037368	272.4	M	0.050263	LIPOPOLYSACCHARIDE 1,2-GLUCOSYLTRANSFERASE (rfaJ)
RPRO0411S00000460_at	562.6	A	0.086477	405.9	P	0.0232	1651.7	A	0.124432	663.1	P	0.037368	839.1	P	0.013854	738.9	A	0.075978	ADP,ATP CARRIER PROTEIN (tlc3)
RPRO0411S00000461_at	83.8	P	0.013854	54.7	P	0.019622	84.7	A	0.253373	182.8	P	0.011565	87.3	P	0.032015	159.5	A	0.110665	hypothetical protein
RPRO0411S00000462_at	240	P	0.001864	309	P	0.002886	518.7	P	0.013854	384.8	P	0.005373	275.5	P	0.003566	443.6	A	0.066479	OCTAPRENYL-DIPHOSPHATE SYNTHASE (ispB)
RPRO0411S00000463_at	692.1	P	0.001488	441.6	P	0.002325	634.7	M	0.050263	517.5	P	0.009612	812.8	P	0.003566	685.8	A	0.086477	hypothetical protein
RPRO0411S00000464_at	506.6	P	0.000737	451.6	P	0.000737	322.9	A	0.066479	236.2	P	0.037368	435.5	P	0.000737	271.2	A	0.191176	PUTRESCINE-ORNITHINE ANTIPORTER (potE)
RPRO0411S00000465_at	771.3	P	0.013854	449.9	P	0.006552	539.6	P	0.013854	329.6	P	0.001864	294.9	P	0.005373	304.1	P	0.007953	HESB PROTEIN (hesB2)
RPRO0411S00000466_at	1354.7	P	0.000936	1139.7	P	0.000936	809.3	P	0.007953	528.2	P	0.000936	861.3	P	0.000936	986.8	P	0.04343	NIFU PROTEIN (nifU)
RPRO0411S00000467_at	936	P	0.001183	877.9	P	0.000737	1842.7	P	0.000936	765.8	P	0.000737	601.5	P	0.000936	884.2	P	0.000737	NIFS PROTEIN HOMOLOG (spl1)
RPRO0411S00000468_at	669.2	P	0.005373	398.8	P	0.002886	475	P	0.004387	329.4	P	0.006552	367.7	P	0.003566	316.4	P	0.003566	NIFS PROTEIN HOMOLOG (spl1)
RPRO0411S00000469_at	10.6	A	0.723753	2.6	A	0.827276	10.2	A	0.949789	7.6	A	0.789211	4.9	A	0.69991	17.8	A	0.808824	hypothetical protein
RPRO0411S00000470_at	308.3	P	0.006552	122.4	P	0.037368	280.5	A	0.124432	348.3	P	0.007953	154.1	P	0.032015	299.1	M	0.057926	hypothetical protein
RPRO0411S00000471_at	649.7	P	0.000737	416.8	P	0.001488	256.5	P	0.019622	193.5	P	0.006552	306.8	P	0.001488	284.8	P	0.032015	hypothetical protein
RPRO0411S00000472_at	549.6	P	0.019622	824.9	P	0.001864	542	P	0.019622	1153.2	P	0.009612	1201.8	P	0.001488	870.6	A	0.098025	PYRUVATE,PHOSPHATE DIKINASE PRECURSOR (ppdK)
RPRO0411S00000473_at	196.9	P	0.001488	315.6	P	0.001488	244.4	P	0.013854	130.9	P	0.002886	163.8	P	0.002325	145.8	P	0.0232	ERYTHROCYTE ADDUCIN ALPHA SUBUNIT (addA)
RPRO0411S00000474_at	465.1	P	0.001488	453	P	0.003566	639.5	P	0.002886	512.8	P	0.000936	317.4	P	0.002886	639.8	P	0.009612	hypothetical protein
RPRO0411S00000475_at	193.4	P	0.011565	113.5	P	0.002886	78.5	A	0.210789	70.6	P	0.037368	118.1	P	0.006552	78	M	0.057926	hypothetical protein
RPRO0411S00000476_at	206.9	P	0.002886	218.7	P	0.001864	447.6	P	0.002325	472.6	P	0.001183	217	P	0.001488	485.5	P	0.001488	hypothetical protein
RPRO0411S00000477_at	1499.3	P	0.001183	1143.6	P	0.001488	2583.4	P	0.000936	3398.4	P	0.001864	1804.5	P	0.000936	3569.8	P	0.001183	hypothetical protein
RPRO0411S00000478_at	301.6	P	0.027312	412.5	P	0.011565	600.5	P	0.037368	405.1	P	0.016523	299.5	P	0.013854	126.9	A	0.191176	CELL SURFACE ANTIGEN (sca4)
RPRO0411S00000479_at	1144.5	P	0.001864	1499.9	P	0.001488	623	P	0.005373	540.9	P	0.002886	1381	P	0.001183	530.6	P	0.004387	hypothetical protein
RPRO0411S00000480_at	573.6	A	0.066479	464.9	A	0.066479	1142	P	0.037368	624.7	A	0.086477	428.4	A	0.098025	834.3	A	0.098025	ADP,ATP CARRIER PROTEIN (tlc4)
RPRO0411S00000481_at	315.1	P	0.004387	179.3	P	0.013854	295	A	0.098025	255	P	0.0232	324.3	P	0.013854	342.7	A	0.155448	TRNA PSEUDOURIDINE 55 SYNTHASE (truB)
RPRO0411S00000482_at	959.8	P	0.002886	574.4	P	0.000936	584.3	P	0.013854	864.1	P	0.002886	649	P	0.001183	624.2	P	0.011565	hypothetical protein
RPRO0411S00000483_at	2898.5	P	0.000737	2507.1	P	0.000737	2147.3	P	0.000936	2450.5	P	0.000936	2375.1	P	0.000737	2458.6	P	0.001183	30S RIBOSOMAL PROTEIN S15 (rpsO)
RPRO0411S00000484_at	478.8	A	0.086477	932.7	P	0.007953	711.4	P	0.037368	380.5	A	0.098025	632.5	P	0.027312	679.8	A	0.155448	POLYRIBONUCLEOTIDE NUCLEOTIDYLTRANSFERASE (pnp)
RPRO0411S00000485_at	228.6	P	0.009612	265.8	P	0.007953	168.1	A	0.253308	180.6	A	0.086477	256.2	P	0.04343	190	A	0.30009	KPSF PROTEIN (kpsF)
RPRO0411S00000486_at	129.7	P	0.005373	73.9	P	0.001183	123	P	0.0232	196.5	P	0.001864	67.2	P	0.011565	218.2	M	0.050263	hypothetical protein
RPRO0411S00000487_at	188.6	P	0.0232	82.1	P	0.005373	151.6	P	0.037368	363.2	P	0.004387	110.1	P	0.009612	91	M	0.057926	hypothetical protein
RPRO0411S00000488_at	118.7	A	0.541744	88.9	A	0.276247	43.1	A	0.675178	8.6	A	0.723753	85.9	A	0.430652	33.9	A	0.901974	ABC TRANSPORTER ATP-BINDING PROTEIN (abcT2)
RPRO0411S00000489_at	184.3	A	0.210789	111.5	A	0.098025	264.5	P	0.04343	180.9	A	0.155448	193.7	A	0.110665	47.6	A	0.513937	PHOSPHOMANNOMUTASE (exoC)
RPRO0411S00000490_at	56	A	0.098025	68.3	A	0.075978	90.4	A	0.231536	95.7	P	0.04343	59.6	P	0.0232	218.5	A	0.098025	TRNA DELTA(2)-ISOPENTENYLPYROPHOSPHATE TRANSFERASE (miaA)
RPRO0411S00000491_at	629.4	P	0.001488	404.7	P	0.002325	792.8	P	0.007953	942.5	P	0.000737	389.5	P	0.000936	1111.8	P	0.006552	hypothetical protein
RPRO0411S00000492_at	922	P	0.001183	1380.1	P	0.000737	903.7	P	0.000737	467.3	P	0.000737	802.4	P	0.000737	990.4	P	0.005373	RIBONUCLEOSIDE-DIPHOSPHATE REDUCTASE BETA CHAIN (nrdB)
RPRO0411S00000493_at	1265.9	P	0.019622	4359.5	P	0.005373	1567.9	P	0.013854	651.9	P	0.04343	1697.3	P	0.009612	745	A	0.075978	RIBONUCLEOSIDE-DIPHOSPHATE REDUCTASE ALPHA CHAIN (nrdA)
RPRO0411S00000494_at	1538.6	P	0.000936	1398.7	P	0.000737	1008.2	P	0.001183	1166.1	P	0.000936	1149.6	P	0.000737	449.9	P	0.001864	THIOREDOXIN REDUCTASE (trxB2)
RPRO0411S00000495_at	547.7	P	0.000737	594.1	P	0.002886	438.3	P	0.016523	395.7	P	0.007953	392.9	P	0.002886	277.2	P	0.027312	METHYLENETETRAHYDROFOLATE DEHYDROGENASE (folD)
RPRO0411S00000496_at	20.8	A	0.155448	171.2	P	0.032015	492.5	M	0.050263	320.6	P	0.019622	228.9	P	0.032015	649.6	M	0.057926	hypothetical protein
RPRO0411S00000497_at	152.8	P	0.037368	93	P	0.04343	365.6	A	0.086477	390.9	P	0.037368	159.3	P	0.0232	362.5	A	0.110665	PROBABLE SIGMA(54) MODULATION PROTEIN (yhbH)
RPRO0411S00000498_at	975.5	P	0.000737	717.3	P	0.000737	470.2	P	0.002325	509.7	P	0.001488	1136.5	P	0.000737	598	P	0.002886	ATP-DEPENDENT CLP PROTEASE PROTEOLYTIC SUBUNIT (clpP)
RPRO0411S00000499_at	3570.6	P	0.007953	1491.9	P	0.001488	1099.7	P	0.019622	3290.8	P	0.004387	2941.4	P	0.005373	1522.6	P	0.011565	30S RIBOSOMAL PROTEIN S1 (rpsA)
RPRO0411S00000500_at	1318.1	P	0.000936	1399.7	P	0.001183	2154.4	P	0.002325	1700.8	P	0.000936	1308.8	P	0.000936	2260.5	P	0.006552	CYTIDYLATE KINASE (cmk)
RPRO0411S00000501_at	296.8	P	0.000936	115.4	P	0.001183	165.4	P	0.009612	253.3	P	0.002325	225.2	P	0.001488	192.6	P	0.019622	hypothetical protein
RPRO0411S00000502_at	373.3	P	0.016523	178.9	P	0.013854	370.9	A	0.124432	250.5	P	0.011565	242.2	P	0.005373	444.4	A	0.124432	PROTEASE IV (sppA)
RPRO0411S00000503_at	1074	P	0.000936	1607.5	P	0.001488	619.6	P	0.005373	501.2	P	0.003566	1515.7	P	0.001488	1038.7	P	0.027312	TRANSCRIPTION TERMINATION FACTOR RHO (rho)
RPRO0411S00000504_at	1003.5	M	0.050263	1630.7	P	0.003566	1920.7	P	0.013854	1380.7	P	0.016523	1182.7	P	0.006552	1090.2	P	0.0232	hypothetical protein
RPRO0411S00000505_at	27.1	A	0.30009	65.3	A	0.30009	39.8	A	0.723753	80.9	A	0.486063	223.4	A	0.155448	68.7	A	0.69991	SINGLE-STRANDED-DNA-SPECIFIC EXONUCLEASE RECJ (recJ)
RPRO0411S00000506_at	681.8	P	0.011565	758.9	P	0.006552	953.1	P	0.0232	618.8	P	0.011565	605.8	P	0.009612	931.1	P	0.04343	PEPTIDE CHAIN RELEASE FACTOR 1 (prfA)
RPRO0411S00000507_at	644.8	P	0.002886	900.6	P	0.000737	785.6	P	0.001864	684.2	P	0.001183	883.5	P	0.000737	513.6	P	0.003566	DIHYDROLIPOAMIDE ACETYLTRANSFERASE COMPONENT (pdhC)
RPRO0411S00000508_at	1992.1	P	0.001488	2243.4	P	0.001488	2445.2	P	0.002325	1656.7	P	0.001864	1641.4	P	0.002325	1362.2	P	0.005373	TRANSLATION INITIATION FACTOR IF-3 (infC)
RPRO0411S00000509_at	2795.1	P	0.000737	3577.1	P	0.000737	4214.1	P	0.000737	2217.9	P	0.000737	2455.3	P	0.000737	1680.9	P	0.000737	hypothetical protein
RPRO0411S00000510_at	287	A	0.210789	79.7	A	0.172724	119	A	0.172724	200.8	A	0.124432	115	A	0.110665	94.6	A	0.098025	BIOTIN-PROTEIN LIGASE (birA)
RPRO0411S00000511_at	1514.8	P	0.000737	2006.7	P	0.000737	1681.9	P	0.001183	1413.5	P	0.001488	1742.3	P	0.000737	1184.2	P	0.006552	hypothetical protein
RPRO0411S00000512_at	176.4	P	0.001864	174.6	P	0.003566	279.1	P	0.000737	362.5	P	0.000936	258.7	P	0.002325	542.6	P	0.006552	SUPEROXIDE DISMUTASE (sodB)
RPRO0411S00000513_at	804	P	0.001864	965.4	P	0.000936	206.4	P	0.037368	550.1	P	0.004387	975.4	P	0.001183	323.2	P	0.027312	FOLYLPOLYGLUTAMATE SYNTHASE (folC)
RPRO0411S00000514_at	548.7	P	0.011565	658.6	P	0.007953	552.4	P	0.005373	575.9	M	0.057926	881.5	P	0.005373	362.3	P	0.04343	NADH DEHYDROGENASE I CHAIN N (nuoN1)
RPRO0411S00000515_at	842.4	P	0.011565	688.6	P	0.003566	951.6	P	0.003566	680.8	P	0.016523	762.9	P	0.011565	770.1	A	0.066479	hypothetical protein
RPRO0411S00000516_at	497	P	0.005373	1225.9	P	0.001488	262.7	A	0.172724	528.1	P	0.001488	1006	P	0.001488	355.6	A	0.110665	DELTA-AMINOLEVULINIC ACID DEHYDRATASE (hemB)
RPRO0411S00000517_at	332.5	P	0.001488	226.7	P	0.000936	432.5	P	0.006552	317.3	P	0.004387	308.3	P	0.001488	477.2	P	0.027312	POSSIBLE PRIMOSOMAL PROTEIN N (priA)
RPRO0411S00000518_at	2045.1	P	0.000737	1775.8	P	0.001183	2292.2	P	0.000737	4614.6	P	0.000737	2640.1	P	0.000936	5106.5	P	0.000737	3-OCTAPRENYL-4-HYDROXYBENZOATE CARBOXY-LYASE (ubiX)
RPRO0411S00000519_at	888.4	P	0.002886	645.5	P	0.002886	907.9	P	0.003566	856.7	P	0.001488	931.3	P	0.002886	1013.8	P	0.003566	PROBABLE REPLICATIVE DNA HELICASE (dnaB)
RPRO0411S00000520_at	11.7	A	0.486063	4.9	A	0.675178	10.2	A	0.541744	11.7	A	0.541757	3.4	A	0.649648	77.7	A	0.324822	hypothetical protein
RPRO0411S00000521_at	44.9	A	0.191176	32.5	A	0.324822	17.4	A	0.808824	162.6	A	0.210789	56.1	A	0.253373	37.6	A	0.808824	hypothetical protein
RPRO0411S00000522_at	59.4	P	0.0232	68.2	P	0.005373	5.3	A	0.901974	81.3	P	0.037368	58.7	P	0.004387	66.3	A	0.231536	hypothetical protein
RPRO0411S00000523_at	1042.8	P	0.001488	1638.4	P	0.001864	805.8	P	0.002325	558.7	P	0.002325	1183.3	P	0.001183	736.5	P	0.016523	DNA REPAIR PROTEIN RADA HOMOLOG (radA)
RPRO0411S00000524_at	24.1	A	0.210789	30.6	A	0.139354	175.3	M	0.057926	131	P	0.037368	58.2	P	0.011565	253.2	P	0.0232	hypothetical protein
RPRO0411S00000525_at	221.5	P	0.032015	149.2	P	0.0232	266.8	A	0.066479	159.2	A	0.075978	157.6	P	0.037368	135.2	A	0.30009	Predicted recombinational DNA repair protein
RPRO0411S00000526_at	13.2	A	0.172724	24.7	P	0.032015	22.5	A	0.324822	12.6	A	0.350352	7.8	P	0.011565	28	A	0.276247	hypothetical protein
RPRO0411S00000527_at	389.3	P	0.001488	245.8	P	0.000737	358.3	P	0.001864	338.2	P	0.007953	245.9	P	0.000737	266.5	P	0.002325	hypothetical protein
RPRO0411S00000528_at	491.5	P	0.032015	334.6	P	0.011565	310.9	M	0.050263	391.8	P	0.037368	466	P	0.011565	532	A	0.086477	TRANSLATION INITIATION FACTOR IF-2 (infB)
RPRO0411S00000529_at	2932.6	P	0.001864	3610.2	P	0.000737	3440	P	0.000737	2958.6	P	0.000737	3516.6	P	0.000737	3470.9	P	0.000737	N UTILIZATION SUBSTANCE PROTEIN A (nusA)
RPRO0411S00000530_at	1068.1	P	0.001488	143	P	0.001488	628.9	P	0.005373	2802.8	P	0.000737	483.4	P	0.001183	1397.5	P	0.001864	hypothetical protein
RPRO0411S00000531_at	709.5	P	0.002325	394.6	P	0.009612	460.9	A	0.066479	678.8	P	0.0232	486.1	P	0.003566	585.9	A	0.075978	HEMOLYSIN (tlyA)
RPRO0411S00000532_at	834.7	P	0.005373	664.7	P	0.004387	761.3	P	0.027312	1041.8	P	0.007953	651.8	P	0.002886	752.5	A	0.086477	TYROSYL-TRNA SYNTHETASE (tyrS)
RPRO0411S00000533_at	246.6	A	0.124432	278.8	P	0.04343	567.6	A	0.110665	513.1	A	0.139354	398	A	0.098025	495.9	A	0.350352	hypothetical protein
RPRO0411S00000534_at	358.9	P	0.006552	585.2	P	0.002325	686.2	P	0.016523	663.5	P	0.006552	554.5	P	0.003566	498.1	M	0.057926	hypothetical protein
RPRO0411S00000535_at	229.3	A	0.075978	1020.9	P	0.013854	706.6	A	0.110665	712.7	P	0.011565	1372.5	P	0.011565	1061.9	A	0.066479	PROBABLE 3-HYDROXYACYL-COA DEHYDROGENASE B0272.3 (fadB)
RPRO0411S00000536_at	621.2	P	0.001488	1067.8	P	0.000936	265.4	P	0.032015	443.2	P	0.002886	714.5	P	0.000737	462.9	A	0.075978	hypothetical protein
RPRO0411S00000537_at	41.2	A	0.086477	14.9	P	0.013854	38	P	0.032015	53.7	P	0.004387	40.3	P	0.000737	108.1	A	0.139354	Multisubunit Na+ H+ antiporter
RPRO0411S00000538_at	2032.8	P	0.001488	2858.9	P	0.001183	1817.2	P	0.011565	1073.4	P	0.016523	1844.1	P	0.002886	1019.5	A	0.155448	NITROGEN ASSIMILATION REGULATORY PROTEIN NTRX (ntrX)
RPRO0411S00000539_at	112.8	P	0.001488	94.9	P	0.001488	154.1	P	0.04343	215.7	P	0.001488	94.7	P	0.002325	330.7	P	0.011565	hypothetical protein
RPRO0411S00000540_at	148.7	P	0.04343	112.5	P	0.04343	184.4	P	0.016523	347.5	P	0.019622	183.1	M	0.050263	373.6	A	0.075978	hypothetical protein
RPRO0411S00000541_at	54.6	A	0.350352	113.7	A	0.139354	74.4	A	0.430652	28.8	A	0.623424	52.5	A	0.30009	45.2	A	0.875568	PENICILLIN-BINDING PROTEIN (pbpA1)
RPRO0411S00000542_at	161.6	P	0.000737	118.1	P	0.001864	236.2	P	0.001864	277.7	P	0.001864	192.5	P	0.001183	207.7	P	0.002886	hypothetical protein
RPRO0411S00000543_at	282.7	A	0.210789	258	P	0.013854	185.4	A	0.253373	297.2	A	0.172724	353	P	0.037368	274.5	A	0.458256	PENICILLIN BINDING PROTEIN (pbpA2)
RPRO0411S00000544_at	827.6	P	0.000936	733	P	0.000737	888.1	P	0.002886	1062.3	P	0.000737	873.4	P	0.000936	689.4	P	0.013854	hypothetical protein
RPRO0411S00000545_at	382.7	P	0.016523	204	P	0.016523	301.9	M	0.050263	335.3	P	0.006552	217.7	P	0.007953	426.4	M	0.050263	hypothetical protein
RPRO0411S00000546_at	1279.7	P	0.004387	991.9	P	0.000936	488.7	P	0.0232	678.7	P	0.003566	1619.5	P	0.001488	761	A	0.086477	hypothetical protein
RPRO0411S00000547_at	179.8	A	0.066479	185.3	P	0.013854	433.1	P	0.011565	256.5	M	0.050263	149.6	A	0.066479	283	A	0.210789	SODIUM PANTOTHENATE SYMPORTER (panF)
RPRO0411S00000548_at	623.5	P	0.001488	293.3	P	0.000936	450.2	P	0.000737	204.4	P	0.000737	405	P	0.000936	447.8	P	0.007953	EXCINUCLEASE ABC SUBUNIT C (uvrC)
RPRO0411S00000549_at	440.7	P	0.003566	282.6	P	0.003566	431.2	P	0.009612	269.6	P	0.002886	249.5	P	0.001488	390.2	P	0.011565	hypothetical protein
RPRO0411S00000550_at	615	P	0.04343	1547.3	P	0.032015	1014.3	A	0.191176	405.1	A	0.086477	910.9	P	0.037368	192.1	A	0.69991	PREPROTEIN TRANSLOCASE SECA SUBUNIT (secA)
RPRO0411S00000551_at	3987.8	P	0.000936	2456.3	P	0.000936	3497.2	P	0.000936	6920.7	P	0.000737	3155.4	P	0.000936	3129.4	P	0.000737	PROTEIN EXPORT PROTEIN PRSA PRECURSOR (prsA)
RPRO0411S00000552_at	96.8	P	0.000737	64.1	P	0.000737	182.4	A	0.124432	77.5	P	0.0232	75.8	P	0.000737	218	A	0.139354	HOLO-[ACYL-CARRIER PROTEIN] SYNTHASE (acpS)
RPRO0411S00000553_at	2729.4	P	0.000737	2332.6	P	0.000737	4586.8	P	0.000936	3138.6	P	0.000737	1967.3	P	0.000737	2480.1	P	0.000737	hypothetical protein
RPRO0411S00000554_at	1937.1	P	0.000737	3632.8	P	0.000737	4758.7	P	0.001488	2588.2	P	0.000737	2476.8	P	0.000737	2924.1	P	0.000737	UDP-N-ACETYLGLUCOSAMINE 1-CARBOXYVINYLTRANSFERASE (murA)
RPRO0411S00000555_at	517.2	P	0.001183	702.8	P	0.000737	654.4	P	0.000737	406.3	P	0.002325	556	P	0.000737	676.9	P	0.004387	DNA GYRASE SUBUNIT B (gyrB2)
RPRO0411S00000556_at	565.2	P	0.005373	388.2	P	0.001864	327.4	P	0.019622	263.4	P	0.004387	878.9	P	0.003566	252.8	A	0.191176	hypothetical protein
RPRO0411S00000557_at	883.3	P	0.006552	782	P	0.003566	690	P	0.002325	642.8	P	0.002325	523.7	P	0.003566	861.4	P	0.003566	MAGNESIUM TRANSPORTER (mgtE)
RPRO0411S00000558_at	1816.1	P	0.000936	734.5	P	0.000737	1216.3	P	0.007953	1087.4	P	0.001864	1417.3	P	0.000936	1517.1	P	0.016523	hypothetical protein
RPRO0411S00000559_at	1486.6	P	0.000936	1160.9	P	0.001488	1295.5	P	0.000936	962.5	P	0.002325	1286.5	P	0.002886	1345.4	P	0.001864	PROTEIN-EXPORT MEMBRANE PROTEIN SECD (secD)
RPRO0411S00000560_at	666.2	P	0.001488	396	P	0.001488	567.7	P	0.007953	1028.7	P	0.001183	687.8	P	0.002886	901.1	P	0.007953	SCO2 PROTEIN PRECURSOR (sco2)
RPRO0411S00000561_at	695.6	P	0.016523	315.3	P	0.009612	419.7	P	0.027312	975.6	P	0.027312	663.4	P	0.011565	578.1	A	0.086477	CYTOCHROME C-TYPE BIOGENESIS PROTEIN CCME (ccmE)
RPRO0411S00000562_at	974.1	P	0.000936	1076.7	P	0.001183	960	P	0.004387	1035	P	0.002325	1684.2	P	0.000936	687.3	P	0.013854	INORGANIC PYROPHOSPHATASE (ppa)
RPRO0411S00000563_at	196	A	0.210789	151.7	P	0.0232	18.3	A	0.675178	171.1	M	0.050263	237.8	P	0.032015	19.9	A	0.623424	VIRULENCE FACTOR MVIN (mviN)
RPRO0411S00000564_at	605.4	P	0.000737	321.2	P	0.001488	508	P	0.001488	511.3	P	0.001488	282.8	P	0.001183	444.1	P	0.007953	hypothetical protein
RPRO0411S00000565_at	635	P	0.005373	1273.1	P	0.000936	1710.5	P	0.001488	1386.9	P	0.000737	742.8	P	0.000936	1389	P	0.002886	hypothetical protein
RPRO0411S00000566_at	84.1	A	0.376576	187.3	P	0.04343	155.5	A	0.210789	65.5	A	0.075978	120.8	M	0.057926	57.4	A	0.569348	ATP-DEPENDENT DNA HELICASE RECG (recG)
RPRO0411S00000567_at	365.6	P	0.001488	345.5	P	0.006552	506.9	A	0.066479	602.3	P	0.005373	303.6	P	0.000936	716.4	A	0.075978	PHOSPHO-N-ACETYLMURAMOYL-PENTAPEPTIDE- TRANSFERASE (mraY1)
RPRO0411S00000568_at	265.4	P	0.003566	249.9	P	0.006552	591.6	P	0.003566	298.8	P	0.004387	293.3	P	0.005373	330.5	P	0.032015	UDP-N-ACETYLMURAMOYLALANYL-D-GLUTAMYL- 2,6-DIAMINOPIMELATE--D-ALANYL-D-ALANYL LIGASE (murF)
RPRO0411S00000569_at	296	P	0.005373	268.8	P	0.002886	460.3	P	0.027312	264.4	P	0.005373	247.4	P	0.003566	360	A	0.110665	UDP-N-ACETYLMURAMOYLALANYL-D-GLUTAMATE-- 2,6-DIAMINOPIMELATE LIGASE (murE)
RPRO0411S00000570_at	365	A	0.098025	520.3	M	0.050263	60.5	A	0.69991	168.7	A	0.30009	457.1	A	0.098025	118.1	A	0.860646	TRANSCRIPTION-REPAIR COUPLING FACTOR (mfd)
RPRO0411S00000571_at	72.5	P	0.002886	56.9	P	0.003566	88.3	P	0.032015	102.4	P	0.000936	93.1	P	0.000936	109.5	P	0.011565	hypothetical protein
RPRO0411S00000572_at	192	P	0.011565	165.6	P	0.009612	339.3	P	0.007953	410.9	P	0.009612	184.1	P	0.003566	216.3	P	0.004387	hypothetical protein
RPRO0411S00000573_at	251.5	P	0.000737	306.9	P	0.001488	200.2	P	0.009612	177.4	P	0.002325	280.5	P	0.001864	236.7	P	0.013854	CHROMOSOMAL REPLICATION INITIATOR PROTEIN DNAA (dnaA)
RPRO0411S00000574_at	514.6	P	0.032015	493.5	P	0.032015	375	A	0.210789	445.6	A	0.098025	439.6	P	0.027312	297.9	A	0.276247	PATATIN B1 PRECURSOR (pat1)
RPRO0411S00000575_at	111.5	P	0.016523	54.9	A	0.086412	73.6	A	0.253373	108	P	0.032015	67.8	P	0.005373	234.2	M	0.057926	BICYCLOMYCIN RESISTANCE PROTEIN (bcr1)
RPRO0411S00000576_at	195.8	P	0.011565	226	P	0.016523	340.7	A	0.124432	171.2	P	0.04343	243.3	P	0.016523	542.4	A	0.231536	hypothetical protein
RPRO0411S00000577_at	366.9	P	0.002325	103.9	P	0.006552	363.7	P	0.013854	271.2	P	0.007953	272	P	0.002325	347.1	P	0.016523	PEPTIDYL-TRNA HYDROLASE (pth)
RPRO0411S00000578_at	1662.1	P	0.003566	1301.1	P	0.009612	1371.3	P	0.037368	1263.3	P	0.019622	1119.3	P	0.013854	868.6	A	0.110665	PROBABLE 50S RIBOSOMAL PROTEIN L25 (rplY)
RPRO0411S00000579_at	209.8	P	0.037368	347.8	P	0.004387	529.3	P	0.005373	210.6	P	0.032015	269	P	0.009612	276.7	A	0.110665	hypothetical protein
RPRO0411S00000580_at	4225	P	0.000737	2323.5	P	0.000936	2641.6	P	0.005373	3085.6	P	0.004387	2244.8	P	0.000936	2517.6	P	0.016523	50S RIBOSOMAL PROTEIN L35 (rpmI)
RPRO0411S00000581_at	3283.2	P	0.001183	2684.4	P	0.001488	2299.6	P	0.002886	3665.1	P	0.001864	2388	P	0.001488	1837.7	P	0.003566	CYANELLE 50S RIBOSOMAL PROTEIN L20 (rplT)
RPRO0411S00000582_at	442	P	0.009612	261.6	P	0.0232	606.4	P	0.04343	587	P	0.032015	319.8	P	0.019622	641.9	A	0.075978	50S RIBOSOMAL PROTEIN L34 (rpmH)
RPRO0411S00000583_at	47.2	P	0.0232	18.1	A	0.098025	66.7	A	0.155448	28.9	A	0.098025	14.2	A	0.124432	8.9	A	0.723753	RIBONUCLEASE P (rnpA)
RPRO0411S00000584_at	145.1	P	0.019622	61	P	0.016523	176.5	A	0.191176	86.1	P	0.032015	60.1	P	0.0232	209	A	0.276247	hypothetical protein
RPRO0411S00000585_at	439.8	P	0.003566	259.7	P	0.009612	190.3	A	0.155448	93.2	A	0.086477	449.2	P	0.002886	250.6	A	0.324822	NITROGEN REGULATION PROTEIN NTRY (ntrY)
RPRO0411S00000586_at	2116.9	P	0.001183	894	P	0.002886	1984.8	P	0.009612	4929.2	P	0.001488	2216.6	P	0.001183	4224.5	P	0.003566	RIBOSOMAL PROTEIN S21 (rpsU)
RPRO0411S00000587_at	474.9	P	0.002325	504.8	P	0.002325	757.1	P	0.003566	501	P	0.001864	416.9	P	0.002325	1060.2	P	0.027312	hypothetical protein
RPRO0411S00000588_at	562.1	P	0.000737	759.7	P	0.001864	418.2	P	0.032015	240.4	P	0.001183	623.8	P	0.000737	304	P	0.037368	PROBABLE ISOLEUCYL-TRNA SYNTHETASE (ileS)
RPRO0411S00000589_at	560.4	P	0.006552	878.7	P	0.002886	340.7	A	0.086477	299	A	0.066479	813.1	P	0.006552	147.5	A	0.430652	PROPIONYL-COA CARBOXYLASE ALPHA CHAIN PRECURSOR (pccA)
RPRO0411S00000590_at	699	P	0.027312	710.9	P	0.001488	239.9	M	0.050263	188.7	A	0.066479	594.6	P	0.005373	181.2	P	0.0232	PROPIONYL-COA CARBOXYLASE BETA CHAIN PRECURSOR (pccB)
RPRO0411S00000591_at	161.8	A	0.155448	465.6	P	0.027312	244.4	A	0.403383	129.2	A	0.231536	278.1	P	0.04343	40	A	0.649648	2-ACYLGLYCEROPHOSPHOETHANOLAMINE ACYLTRANSFERASE (aas)
RPRO0411S00000592_at	444.7	P	0.007953	194.8	P	0.013854	314.7	P	0.019622	155.9	M	0.057926	218.8	P	0.019622	179.7	P	0.027312	hypothetical protein
RPRO0411S00000593_at	192.1	P	0.019622	148.4	P	0.032015	36.1	A	0.231536	240.5	P	0.016523	267.2	P	0.002886	291.6	M	0.057926	3-DEMETHYLUBIQUINONE-9 3-METHYLTRANSFERASE (ubiG)
RPRO0411S00000594_at	845	P	0.002325	1294.4	P	0.001488	693.3	P	0.011565	560.9	P	0.009612	1489.1	P	0.001488	531.3	A	0.086477	GLUTAMYL-TRNA SYNTHETASE (gltX2)
RPRO0411S00000595_at	3357.8	P	0.003566	6400.9	P	0.001183	1759.5	P	0.019622	1384.8	P	0.019622	2232.1	P	0.007953	1773.8	M	0.050263	60 KD CHAPERONIN (groEL)
RPRO0411S00000596_at	8759.4	P	0.004387	12237.9	P	0.002325	8623.1	P	0.002325	5138.3	P	0.004387	6107.8	P	0.002886	6544.9	P	0.002886	10 KD CHAPERONIN (groES)
RPRO0411S00000597_at	190.1	A	0.098025	136.7	P	0.019622	162.2	A	0.210789	145.1	P	0.037368	181.8	M	0.050263	191.2	A	0.376576	RIBONUCLEASE PH (rph)
RPRO0411S00000598_at	731.8	P	0.002325	374.8	P	0.006552	910.1	P	0.013854	1416.4	P	0.004387	526.9	P	0.006552	1324.2	P	0.04343	GRPE PROTEIN (grpE)
RPRO0411S00000599_at	309.1	P	0.003566	190.9	P	0.004387	226.4	P	0.04343	217.8	P	0.009612	196.1	P	0.005373	203	M	0.050263	PUTATIVE PERMEASE PERM HOMOLOG (perM)
RPRO0411S00000600_at	158.2	P	0.003566	95.4	P	0.011565	138.9	A	0.098025	129	P	0.009612	93.2	P	0.009612	139.4	A	0.253373	hypothetical protein
RPRO0411S00000601_at	1128.8	P	0.001864	464.1	P	0.001864	657.5	P	0.003566	1182.2	P	0.000737	696.5	P	0.000737	391.4	P	0.011565	30S RIBOSOMAL PROTEIN S20 (rpsT)
RPRO0411S00000602_at	1926.9	P	0.003566	2011.3	P	0.001488	1172.6	P	0.003566	1716.4	P	0.003566	2115.2	P	0.002325	703.6	P	0.005373	50S RIBOSOMAL PROTEIN L17 (rplQ)
RPRO0411S00000603_at	903	P	0.016523	749.5	P	0.007953	880.3	P	0.0232	635.3	P	0.027312	831.1	P	0.013854	908.1	A	0.110665	DNA-DIRECTED RNA POLYMERASE ALPHA CHAIN (rpoA)
RPRO0411S00000604_at	3160.4	P	0.001864	1391.9	P	0.001488	1923	P	0.005373	1456.9	P	0.001864	2075.9	P	0.001864	1187	P	0.016523	30S RIBOSOMAL PROTEIN S11 (rpsK)
RPRO0411S00000605_at	2290.7	P	0.000737	1854.2	P	0.000737	2967.6	P	0.001183	3237.3	P	0.000737	1550.4	P	0.000737	2814.6	P	0.000737	30S RIBOSOMAL PROTEIN S13 (rpsM)
RPRO0411S00000606_at	366.8	P	0.019622	275.5	P	0.004387	354	M	0.050263	395.1	P	0.032015	410.7	P	0.0232	300.6	A	0.124432	ADENYLATE KINASE (adk)
RPRO0411S00000607_at	828.2	P	0.001183	774.9	P	0.001864	340.5	A	0.155448	557.7	P	0.006552	1097.2	P	0.001864	571.3	A	0.253373	PREPROTEIN TRANSLOCASE SECY SUBUNIT (secY)
RPRO0411S00000608_at	3902.7	P	0.001864	3201.1	P	0.001488	3703.3	P	0.002886	2505.7	P	0.001864	3676.3	P	0.000936	2494.8	P	0.011565	50S RIBOSOMAL PROTEIN L15 (rplO)
RPRO0411S00000609_at	472	P	0.011565	834.4	P	0.016523	817.5	P	0.009612	605	P	0.019622	688.4	P	0.016523	592.1	M	0.050263	50S RIBOSOMAL PROTEIN L30 (rpmD)
RPRO0411S00000610_at	1451.6	P	0.007937	1767	P	0.000936	1635	P	0.003566	1260.9	P	0.001864	1698.1	P	0.001183	1761.9	P	0.006552	30S RIBOSOMAL PROTEIN S5 (rpsE)
RPRO0411S00000611_at	1513.8	P	0.001488	1564.8	P	0.000936	565.6	P	0.001488	920.2	P	0.001183	1091.9	P	0.000936	1000.7	P	0.004387	50S RIBOSOMAL PROTEIN L18 (rplR)
RPRO0411S00000612_at	1592.7	P	0.000737	1536.9	P	0.000737	778.7	P	0.001488	1093.1	P	0.000737	1968.1	P	0.000737	850.6	P	0.000737	50S RIBOSOMAL PROTEIN L6 (rplF)
RPRO0411S00000613_at	2886.4	P	0.000936	3233.3	P	0.000936	4883.2	P	0.001488	3131.8	P	0.001183	2707.1	P	0.000936	2896.7	P	0.001488	30S RIBOSOMAL PROTEIN S8 (rpsH)
RPRO0411S00000614_at	2232.6	P	0.001864	2255.5	P	0.000936	4076.3	P	0.002886	1736.6	P	0.001864	1303.9	P	0.001183	1209.1	P	0.007953	CYANELLE 30S RIBOSOMAL PROTEIN S14 (rpsN)
RPRO0411S00000615_at	2584	P	0.004387	2360.8	P	0.006552	2781.3	P	0.011565	2802	P	0.004387	1904.1	P	0.006552	1657.9	P	0.011565	50S RIBOSOMAL PROTEIN L5 (rplE)
RPRO0411S00000616_at	1304.5	P	0.001864	1050.1	P	0.001488	1173.5	P	0.004387	896.6	P	0.001183	922.6	P	0.002886	1104.5	P	0.016523	50S RIBOSOMAL PROTEIN L24 (rplX)
RPRO0411S00000617_at	889.7	P	0.001183	1077	P	0.001183	1274.4	P	0.001864	976.9	P	0.001864	980.9	P	0.000936	1141.3	P	0.002886	50S RIBOSOMAL PROTEIN L14 (rplN)
RPRO0411S00000618_at	2598.8	P	0.001488	4671.4	P	0.001183	5443.9	P	0.001183	2377.4	P	0.000936	2931.7	P	0.000737	2121	P	0.000936	30S RIBOSOMAL PROTEIN S17 (rpsQ)
RPRO0411S00000619_at	1314	P	0.000737	1003.5	P	0.000737	713.2	P	0.001183	631.4	P	0.000737	1066.7	P	0.000737	434.9	P	0.005373	50S RIBOSOMAL PROTEIN L29 (rpmC)
RPRO0411S00000620_at	1223.3	P	0.000737	3826.7	P	0.000737	1493.4	P	0.000737	816.8	P	0.001864	1903.9	P	0.000737	735.4	P	0.007953	50S RIBOSOMAL PROTEIN L16 (rplP)
RPRO0411S00000621_at	1321.5	P	0.000737	3412.2	P	0.000737	1676.8	P	0.001488	818	P	0.002325	1902	P	0.000737	592.3	P	0.011565	30S RIBOSOMAL PROTEIN S3 (rpsC)
RPRO0411S00000622_at	1454	P	0.003566	1142.7	P	0.001488	1178.1	P	0.004387	2323.2	P	0.001864	1484	P	0.004387	1396.1	P	0.005373	50S RIBOSOMAL PROTEIN L22 (rplV)
RPRO0411S00000623_at	1859.1	P	0.000737	1950.7	P	0.000737	2034.6	P	0.000936	1613.1	P	0.000737	2116.5	P	0.000737	1103.7	P	0.000936	30S RIBOSOMAL PROTEIN S19 (rpsS)
RPRO0411S00000624_at	1945.2	P	0.000737	3082.8	P	0.000737	2359.1	P	0.000737	1323.9	P	0.000737	2122.2	P	0.000737	1361.6	P	0.000737	50S RIBOSOMAL PROTEIN L2 (rplB)
RPRO0411S00000625_at	396.1	P	0.000737	368.6	P	0.001488	675.6	P	0.004387	771.7	P	0.001183	371.5	P	0.000737	522.5	P	0.011565	50S RIBOSOMAL PROTEIN L23 (rplW)
RPRO0411S00000626_at	2883	P	0.006552	1549.9	P	0.006552	2879.3	P	0.004387	2368.2	P	0.013854	2092.8	P	0.007953	1380.6	P	0.019622	50S RIBOSOMAL PROTEIN L4 (rplD)
RPRO0411S00000627_at	1378.5	P	0.000737	1671.5	P	0.000737	776.2	P	0.000737	686.2	P	0.000737	1564.6	P	0.000737	604	P	0.001488	50S RIBOSOMAL PROTEIN L3 (rplC)
RPRO0411S00000628_at	2207.7	P	0.000737	3247	P	0.000737	1410.9	P	0.000737	1558.6	P	0.000737	2764.1	P	0.000737	939.1	P	0.000737	30S RIBOSOMAL PROTEIN S10 (rpsJ)
RPRO0411S00000629_at	5188.8	P	0.000936	9170.9	P	0.000737	3239.5	P	0.000936	1503.9	P	0.000936	5607.8	P	0.000936	2166.5	P	0.000936	ELONGATION FACTOR TU (tuf)
RPRO0411S00000630_at	249.7	P	0.000737	471.6	P	0.000936	479.1	P	0.001864	754.4	P	0.000737	413.6	P	0.000936	338.6	P	0.0232	hypothetical protein
RPRO0411S00000631_at	382.2	P	0.005373	1096	P	0.004387	475.9	A	0.172724	250.4	A	0.066479	721.7	P	0.009612	415.1	A	0.231536	FUMARATE HYDRATASE (fumC)
RPRO0411S00000632_at	1194.3	A	0.066479	3742.7	P	0.019622	1509.9	A	0.066479	674.4	M	0.050263	1621.6	P	0.032015	1159.5	A	0.155448	CELL DIVISION PROTEIN FTSZ (ftsZ)
RPRO0411S00000633_at	2285.7	P	0.001183	1229.7	P	0.000936	1284.6	P	0.001183	1579	P	0.000936	1838.9	P	0.000737	1449.4	P	0.001488	hypothetical protein
RPRO0411S00000634_at	815.6	P	0.000737	413.8	P	0.005373	351.2	A	0.098025	506.3	P	0.0232	595.2	P	0.002325	258.8	A	0.569348	AMPG PROTEIN (ampG2)
RPRO0411S00000635_at	2699.2	P	0.011565	1490.8	P	0.002325	1088.8	P	0.037368	1159.8	P	0.0232	1916.9	P	0.006552	1134.7	M	0.057926	PUTATIVE ATP-DEPENDENT RNA HELICASE RHLE (rhlE)
RPRO0411S00000636_at	4467.3	P	0.001488	1993.9	P	0.001488	3573.1	P	0.002325	5882.2	P	0.002886	3531	P	0.001488	5855.8	P	0.002886	COLD SHOCK-LIKE PROTEIN (cspA)
RPRO0411S00000637_at	171.1	P	0.016523	189.8	P	0.011565	195.4	A	0.086477	165.3	P	0.004387	160.3	P	0.009612	192.4	P	0.04343	DIMETHYLADENOSINE TRANSFERASE (ksgA)
RPRO0411S00000638_at	525.2	P	0.007953	170.2	P	0.002886	365.3	P	0.004387	304.9	P	0.003566	197.9	P	0.001864	340.1	P	0.013854	hypothetical protein
RPRO0411S00000639_at	321.4	A	0.110665	124.7	M	0.050263	188.4	A	0.30009	245.7	A	0.075978	212.1	P	0.037368	235.6	A	0.253373	hypothetical protein
RPRO0411S00000640_at	344.4	P	0.04343	219.7	P	0.0232	295.2	A	0.172724	259.2	A	0.124432	340.6	P	0.011565	313.2	A	0.231536	EXODEOXYRIBONUCLEASE LARGE SUBUNIT (xseA)
RPRO0411S00000641_at	226.3	P	0.007953	116.9	P	0.002325	189.6	P	0.007953	219.3	P	0.004387	153.5	P	0.001488	230.7	P	0.006552	EXODEOXYRIBONUCLEASE III (xthA2)
RPRO0411S00000642_at	233.2	P	0.019622	564.3	P	0.000737	105.9	A	0.350352	68.3	A	0.075978	294.8	P	0.002886	59.2	A	0.569348	hypothetical protein
RPRO0411S00000643_at	390.5	P	0.04343	250.3	P	0.004387	244.5	P	0.0232	572.4	P	0.003566	351.8	P	0.003566	579.1	P	0.002886	hypothetical protein
RPRO0411S00000644_at	260	P	0.000936	183.8	P	0.001488	115.7	P	0.019622	485.6	P	0.000936	340.5	P	0.000737	377.4	P	0.000737	hypothetical protein
RPRO0411S00000645_at	563.6	P	0.002325	602.7	P	0.001488	473.2	P	0.002325	2352.5	P	0.000737	1396.9	P	0.000936	1019.1	P	0.000737	UBIQUINONE MENAQUINONE BIOSYNTHESIS METHLYTRANSFERASE UBIE (ubiE)
RPRO0411S00000646_at	1927.4	P	0.001183	4200.5	P	0.000737	5904.1	P	0.001183	6510.6	P	0.000737	5902.3	P	0.000737	9180.2	P	0.000737	hypothetical protein
RPRO0411S00000647_at	365.9	P	0.000737	480.8	P	0.001864	294.7	P	0.009612	278.8	P	0.000737	463.6	P	0.000936	214.8	M	0.057926	hypothetical protein
RPRO0411S00000648_at	614.1	P	0.006552	708.1	P	0.002325	464.4	P	0.011565	395.1	P	0.002325	809.2	P	0.001864	496.8	M	0.050263	METHIONYL-TRNA SYNTHETASE (metS)
RPRO0411S00000649_at	717.4	P	0.002886	660.3	P	0.000737	278.5	P	0.011565	582	P	0.001488	879	P	0.000737	502.7	P	0.037368	THYMIDYLATE KINASE (tmk)
RPRO0411S00000650_at	201.6	P	0.007953	177.3	P	0.013854	231.9	P	0.013854	162.8	P	0.016523	139.1	P	0.009612	280.1	P	0.0232	PROLINE BETAINE TRANSPORTER (proP4)
RPRO0411S00000651_at	234.3	P	0.002325	249.2	P	0.027312	313.8	A	0.066479	230.8	A	0.066479	269.7	P	0.027312	526.5	A	0.276247	4-HYDROXYBENZOATE OCTAPRENYLTRANSFERASE (ubiA)
RPRO0411S00000652_at	395.3	P	0.011565	293.2	P	0.003566	161.3	A	0.075916	301.8	A	0.086477	401	P	0.032015	584.8	A	0.155448	VALYL-TRNA SYNTHETASE (valS)
RPRO0411S00000653_at	136.4	P	0.04343	32.1	A	0.098025	71.7	A	0.30009	55.9	A	0.139354	70.2	M	0.057926	22.4	A	0.486063	hypothetical protein
RPRO0411S00000654_at	2.5	A	0.569348	2.8	A	0.649648	3.8	A	0.889335	4.8	A	0.768465	1.4	A	0.808824	8.7	A	0.901974	hypothetical protein
RPRO0411S00000655_at	69.1	A	0.276247	52.9	A	0.210789	20	A	0.69991	41.6	A	0.458256	54.4	A	0.231536	27.7	A	0.746627	hypothetical protein
RPRO0411S00000656_at	687.7	P	0.001488	1088.2	P	0.000737	797.4	P	0.000737	551.1	P	0.002886	668.7	P	0.001864	428.7	P	0.009612	hypothetical protein
RPRO0411S00000657_at	1683	P	0.000936	2053.9	P	0.000737	1118.2	P	0.000936	1569.5	P	0.001488	2285	P	0.000737	1387.9	P	0.011565	ATP-DEPENDENT CLP PROTEASE ATP-BINDING SUBUNIT CLPX (clpX)
RPRO0411S00000658_at	2929.1	P	0.001488	2624.6	P	0.000936	3110.4	P	0.000936	3203.8	P	0.000936	3615.9	P	0.000737	3030.5	P	0.000737	RIBOSOMAL-PROTEIN-ALANINE ACETYLTRANSFERASE (rimJ)
RPRO0411S00000659_at	1365.5	P	0.001488	1410.4	P	0.000936	818.4	P	0.0232	469.5	P	0.001488	1050.8	P	0.000936	957.8	P	0.011565	hypothetical protein
RPRO0411S00000660_at	195.7	P	0.006552	153.1	P	0.016523	130	A	0.086477	209.1	P	0.011565	155.9	P	0.002325	144.5	A	0.210789	PROBABLE TRANSPORT ATP-BINDING PROTEIN MSBA (msbA2)
RPRO0411S00000661_at	1996.1	P	0.000936	1606.7	P	0.000737	2690.8	P	0.000737	7604.3	P	0.000737	2673.5	P	0.000936	6813.4	P	0.000936	hypothetical protein
RPRO0411S00000662_at	276	P	0.001183	217.7	P	0.001864	240.2	A	0.066479	337.3	P	0.000936	387.6	P	0.001183	468.4	P	0.032015	BICYCLOMYCIN RESISTANCE PROTEIN (bcr2)
RPRO0411S00000663_at	502.6	P	0.011565	385.7	P	0.004387	840.5	P	0.037368	1480.4	P	0.003566	749.3	P	0.007953	1090.9	P	0.019622	hypothetical protein
RPRO0411S00000664_at	509.8	P	0.002886	672.5	P	0.001183	1248.6	P	0.002325	1230.2	P	0.005373	624.3	P	0.001488	908.8	P	0.009612	GLUTAMINE TRANSPORT ATP-BINDING PROTEIN GLNQ (glnQ1)
RPRO0411S00000665_at	86.8	P	0.006552	105	P	0.027312	56.2	A	0.30009	169	A	0.066479	105.4	P	0.04343	129.6	A	0.403383	hypothetical protein
RPRO0411S00000666_at	382.4	P	0.003566	360.4	P	0.001864	189	A	0.191176	419.2	P	0.011565	450.5	P	0.003566	191.9	A	0.350352	hypothetical protein
RPRO0411S00000667_at	111	A	0.191176	15.8	A	0.513937	70.9	A	0.403383	57.2	A	0.276247	14.3	A	0.569348	102.6	A	0.191176	CYTOCHROME C-TYPE BIOGENESIS PROTEIN CCMF (ccmF)
RPRO0411S00000668_at	1053.1	A	0.066479	1852.2	P	0.005373	769	P	0.04343	1138.5	P	0.0232	1505.8	P	0.006552	1440	P	0.032015	CELL SURFACE ANTIGEN (sca5)
RPRO0411S00000669_at	407.4	P	0.001183	543.8	P	0.000936	492	P	0.013854	379.2	P	0.004387	304.3	P	0.001488	267.5	A	0.124432	hypothetical protein
RPRO0411S00000670_at	66.3	A	0.191176	11.7	A	0.253373	125.7	P	0.013854	111.3	P	0.04343	36.4	A	0.098025	129.5	A	0.066479	hypothetical protein
RPRO0411S00000671_at	190.7	P	0.001488	156.4	P	0.001864	450.9	P	0.016523	339.7	P	0.019622	184.3	P	0.002886	550.4	P	0.04343	INTEGRATION HOST FACTOR ALPHA-SUBUNIT (himA)
RPRO0411S00000672_at	60.5	A	0.276247	27.7	A	0.30009	25	A	0.723753	44.7	A	0.324822	19.1	A	0.276247	182.9	A	0.139354	hypothetical protein
RPRO0411S00000673_at	23.6	M	0.050263	12.1	A	0.324822	49.2	A	0.486063	15.1	A	0.276247	8.9	A	0.172724	50.1	A	0.350352	hypothetical protein
RPRO0411S00000674_at	14.9	A	0.430631	1.4	A	0.983477	24.8	A	0.458256	5	A	0.675178	3.7	A	0.69991	16.6	A	0.723753	hypothetical protein
RPRO0411S00000675_at	2.8	A	0.875568	3.1	A	0.860646	6.8	A	0.889335	4.1	A	0.860646	2.9	A	0.875568	36.9	A	0.675178	ANKYRIN, BRAIN VARIANT 2 (ank2)
RPRO0411S00000676_at	13.8	A	0.875568	9	A	0.860646	23.4	A	0.768465	20.7	A	0.513937	9.9	A	0.723753	18.2	A	0.723753	hypothetical protein
RPRO0411S00000677_at	134.8	A	0.066479	130.7	P	0.011565	78	A	0.30009	94.2	A	0.172724	81.5	A	0.066479	19.9	A	0.789211	LIPID A BIOSYNTHESIS LAUROYL ACYLTRANSFERASE (htrB)
RPRO0411S00000678_at	150.3	P	0.04343	103.3	P	0.006552	271.6	P	0.005373	279.3	P	0.004387	149.9	P	0.006552	263.4	A	0.098025	hypothetical protein
RPRO0411S00000679_at	907.1	P	0.001183	1761.5	P	0.001183	601.1	P	0.037368	274.7	P	0.009612	593.7	P	0.001488	341.3	A	0.376576	DNA LIGASE (lig)
RPRO0411S00000680_at	1009.1	P	0.001183	1991.3	P	0.001183	1174	P	0.003566	686	P	0.002325	1363.8	P	0.001183	850.7	P	0.013854	QUEUINE TRNA-RIBOSYLTRANSFERASE (tgt)
RPRO0411S00000681_at	4632.3	P	0.001488	2393.6	P	0.001488	6043.7	P	0.001864	13107.1	P	0.001488	7163.2	P	0.001488	18650.4	P	0.001183	hypothetical protein
RPRO0411S00000682_at	2910.5	P	0.001488	2020.4	P	0.001488	3785.8	P	0.001183	9058.3	P	0.000737	3335.5	P	0.001183	8338.6	P	0.001488	hypothetical protein
RPRO0411S00000683_at	286.8	P	0.005373	222.5	P	0.009612	425.7	P	0.013854	367.2	P	0.002886	221.5	P	0.002886	270.4	P	0.011565	hypothetical protein
RPRO0411S00000684_at	4006.8	P	0.000737	2429.9	P	0.000737	1524	P	0.002886	2881.3	P	0.000737	2905.7	P	0.000737	1313.3	P	0.004387	hypothetical protein
RPRO0411S00000685_at	2389	P	0.000936	2628.4	P	0.000737	1483	P	0.002886	1179.3	P	0.000737	2052	P	0.000737	1409.9	P	0.007953	RIBONUCLEASE H (rnhA)
RPRO0411S00000686_at	1038.7	P	0.000737	536.1	P	0.000737	468.2	P	0.006552	1093.7	P	0.000737	910.9	P	0.000737	749	P	0.003566	hypothetical protein
RPRO0411S00000687_at	2252.5	P	0.004387	1637.5	P	0.006552	2592.5	P	0.004387	4158	P	0.007953	2824.7	P	0.016523	3873.5	P	0.019622	hypothetical protein
RPRO0411S00000688_at	273.2	P	0.007953	102.8	P	0.006552	345	P	0.027312	240.7	P	0.011565	244.5	P	0.002325	463.8	A	0.110665	hypothetical protein
RPRO0411S00000689_at	447	P	0.000936	347.8	P	0.002325	347.1	P	0.037368	353.6	P	0.0232	366.3	P	0.001183	497.7	P	0.032015	DNA POLYMERASE III, EPSILON CHAIN (dnaQ)
RPRO0411S00000690_at	107.5	M	0.050263	36.2	M	0.057926	191.9	A	0.155448	149.4	P	0.032015	54.7	P	0.032015	228.3	A	0.231536	SURFEIT LOCUS PROTEIN 1 (surf1)
RPRO0411S00000691_at	466.6	P	0.032015	299.8	A	0.086477	360.3	A	0.110665	391.1	P	0.04343	380	P	0.0232	194.7	A	0.253373	ATP-DEPENDENT NUCLEASE SUBUNIT A (addA)
RPRO0411S00000692_at	108.8	A	0.110665	157.8	P	0.019622	30.6	A	0.875568	103.8	A	0.403383	79.9	A	0.231536	48.1	A	0.889335	MALONYL COA-ACYL CARRIER PROTEIN TRANSACYLASE (fabD)
RPRO0411S00000693_at	2022.1	P	0.000737	6604.3	P	0.000737	2746.5	P	0.001183	2116.7	P	0.000737	4770.9	P	0.000737	1906.8	P	0.001488	ACETYL-COA ACETYLTRANSFERASE (fadA)
RPRO0411S00000694_at	143.4	P	0.003566	323.7	P	0.005373	259.1	P	0.001183	202.7	P	0.002886	384.3	P	0.004387	220.1	P	0.001864	POLY-BETA-HYDROXYBUTYRATE POLYMERASE (phbC1)
RPRO0411S00000695_at	783.6	P	0.027312	442.8	P	0.013854	320.6	A	0.191176	457	A	0.110665	466.9	P	0.027312	280	A	0.350352	ADP,ATP CARRIER PROTEIN (tlc5)
RPRO0411S00000696_at	384.4	P	0.001183	282.9	P	0.002325	316.9	P	0.016523	273.3	P	0.002325	244.7	P	0.002325	343	A	0.066479	HEMOLYSIN C (tlyC)
RPRO0411S00000697_at	943.2	P	0.007953	709.3	P	0.002886	822.2	P	0.001488	473.9	P	0.002325	633.7	P	0.003566	804.6	P	0.011565	hypothetical protein
RPRO0411S00000698_at	1673.1	P	0.002325	2161.7	P	0.003566	3156.8	P	0.004387	2152.5	P	0.003566	2057.6	P	0.003566	3282	P	0.007953	LIPOIC ACID SYNTHETASE (lipA)
RPRO0411S00000699_at	524.4	P	0.006552	551.1	P	0.001864	281.9	A	0.155448	399.1	P	0.0232	774.4	P	0.001183	524.4	P	0.019622	SERINE HYDROXYMETHYLTRANSFERASE (glyA)
RPRO0411S00000700_at	1373.7	P	0.003566	888.3	P	0.001488	1168.6	P	0.006552	1429	P	0.005373	1432.4	P	0.001864	1653.4	P	0.004387	hypothetical protein
RPRO0411S00000701_at	942.5	P	0.001488	562.3	P	0.001488	817.5	P	0.003566	841.5	P	0.001864	897.1	P	0.001488	747.8	P	0.04343	GLUTAREDOXIN-LIKE PROTEIN GRLA (grxC2)
RPRO0411S00000702_at	154.7	A	0.155448	65.2	A	0.276247	182.9	A	0.172724	236.8	A	0.124432	97.8	A	0.086477	404.3	A	0.191176	ENDONUCLEASE III (nth)
RPRO0411S00000703_at	125.2	A	0.086477	143.4	P	0.032015	175.9	A	0.066479	141.7	A	0.139354	117.9	M	0.057926	129.9	A	0.191176	hypothetical protein
RPRO0411S00000704_at	363.5	P	0.04343	198.1	A	0.098025	112.8	A	0.513937	245.6	A	0.155448	190.1	A	0.098025	85.7	A	0.768465	hypothetical protein
RPRO0411S00000705_at	838.7	P	0.000734	506.5	P	0.000936	863.1	P	0.009612	1091.8	P	0.001864	524.9	P	0.000737	874.2	P	0.019622	hypothetical protein
RPRO0411S00000706_at	326	P	0.009612	259.7	P	0.007953	486.5	P	0.002886	352.2	P	0.002886	367	P	0.003566	778.1	P	0.005373	PHOSPHATIDYLGLYCEROPHOSPHATASE A (pgpA)
RPRO0411S00000707_at	6076.5	P	0.000936	5207.4	P	0.000936	14465.4	P	0.001183	4821.9	P	0.000737	5857.1	P	0.000936	7241.2	P	0.000936	50S RIBOSOMAL PROTEIN L21 (rplU)
RPRO0411S00000708_at	861.4	P	0.005373	995.8	P	0.013854	1010.8	M	0.050263	841.6	P	0.019622	910.4	P	0.009612	1225.3	A	0.066479	50S RIBOSOMAL PROTEIN L27 (rpmA)
RPRO0411S00000709_at	588.2	P	0.016523	445	P	0.007953	269.7	A	0.075978	217.1	M	0.057926	353.7	P	0.013854	227.4	A	0.191176	ASPARTOKINASE (lysC)
RPRO0411S00000710_at	3008.8	P	0.003566	3241.5	P	0.005373	2865.9	P	0.007953	1884	P	0.013854	2944.2	P	0.005373	1406.7	P	0.011565	hypothetical protein
RPRO0411S00000711_at	378.2	P	0.001864	353.1	P	0.000737	194.4	P	0.027312	234	P	0.011565	463.7	P	0.000737	93.9	A	0.139354	PROLINE BETAINE TRANSPORTER (proP5)
RPRO0411S00000712_at	425.7	P	0.002886	336.7	P	0.000936	268.1	P	0.007953	490.2	P	0.001488	664.1	P	0.000936	446.3	P	0.002325	hypothetical protein
RPRO0411S00000713_at	258.5	P	0.011565	232.9	P	0.006552	485.1	P	0.0232	765.7	P	0.019622	246.8	P	0.016523	1087.8	P	0.011565	hypothetical protein
RPRO0411S00000714_at	924.1	P	0.002886	1010.3	P	0.006552	1019.7	P	0.037368	1115.1	P	0.005373	1038.1	P	0.005373	1948.1	P	0.032015	hypothetical protein
RPRO0411S00000715_at	204.1	A	0.110665	345	P	0.032015	233.6	A	0.139354	249.8	A	0.110665	267.5	P	0.037368	362.7	A	0.155448	POSSIBLE THIOPHENE AND FURAN OXIDATION PROTEIN THDF (thdF)
RPRO0411S00000716_at	104.1	P	0.037368	83.9	P	0.04343	93.3	A	0.086477	152.6	A	0.075978	90.6	P	0.032015	65.7	A	0.513937	hypothetical protein
RPRO0411S00000717_at	418.3	P	0.000737	464.3	P	0.001488	537.2	P	0.001183	402.8	P	0.001488	710.3	P	0.001488	501.5	P	0.005373	RECA PROTEIN (recA)
RPRO0411S00000718_at	532.6	P	0.000737	1045.9	P	0.000936	859.5	P	0.002886	653.5	P	0.000737	512.7	P	0.000737	781.1	P	0.006552	3-OXOACYL REDUCTASE (fabG)
RPRO0411S00000719_at	4496.8	P	0.000737	9531.1	P	0.000737	8447.5	P	0.000737	4848.9	P	0.000737	7565.2	P	0.000737	5481.7	P	0.000737	ACYL CARRIER PROTEIN (acpP)
RPRO0411S00000720_at	842.9	P	0.004387	1209.8	P	0.000936	534.8	A	0.124432	760.6	P	0.003566	1519.8	P	0.000737	416.6	A	0.276247	3-OXOACYL-[ACYL-CARRIER-PROTEIN] SYNTHASE II (fabF)
RPRO0411S00000721_at	812.5	P	0.013854	1185.2	P	0.002325	807.4	P	0.004387	608.3	P	0.007953	980	P	0.002886	869.3	P	0.004387	GUANYLATE KINASE (gmk)
RPRO0411S00000722_at	2123.4	P	0.000737	1280.6	P	0.003566	1272.1	P	0.007953	2559.5	P	0.001864	1649.5	P	0.002325	1712.1	P	0.001488	hypothetical protein
RPRO0411S00000723_at	661.9	P	0.001488	729.8	P	0.000737	818	P	0.001488	1231.4	P	0.000936	1011.1	P	0.000737	785	P	0.000936	ROD SHAPE-DETERMINING PROTEIN MREC (mreC)
RPRO0411S00000724_at	546.4	P	0.04343	1067.7	P	0.016523	760.8	P	0.04343	507.1	M	0.050263	899.1	P	0.016523	122.1	A	0.541744	ROD SHAPE-DETERMINING PROTEIN MREB (mreB)
RPRO0411S00000725_at	162	P	0.04343	108.6	P	0.011565	141.1	A	0.124432	249.8	P	0.0232	188.5	P	0.005373	206.5	A	0.066479	hypothetical protein
RPRO0411S00000726_at	5237.3	P	0.000737	3641.5	P	0.000936	4632.4	P	0.001183	10308.8	P	0.000737	4796.9	P	0.000936	5004.1	P	0.000936	PEPTIDOGLYCAN-ASSOCIATED LIPOPROTEIN PRECURSOR (pal)
RPRO0411S00000727_at	498.4	P	0.005373	488.4	P	0.009612	516.4	A	0.191176	742.4	P	0.037368	824.6	P	0.007953	758.2	A	0.098025	3-OXOACYL-[ACYL-CARRIER-PROTEIN] SYNTHASE III (fabH)
RPRO0411S00000728_at	476.4	P	0.001488	425.2	P	0.001183	237.3	P	0.027312	247.8	P	0.002886	525.8	P	0.001488	320.5	P	0.013854	50S RIBOSOMAL PROTEIN L32 (rpmF)
RPRO0411S00000729_at	52.8	A	0.172724	26.9	A	0.231536	170.3	A	0.324822	140.4	A	0.210789	77.2	A	0.231536	47.3	A	0.513937	hypothetical protein
RPRO0411S00000730_at	547.8	P	0.003566	848.1	P	0.000936	571.4	P	0.003566	574.5	P	0.001864	990.5	P	0.000737	448.2	P	0.019622	CELL DIVISION PROTEIN FTSY (ftsY)
RPRO0411S00000731_at	404	P	0.005373	614.7	P	0.002325	925.4	P	0.016523	649.3	P	0.003566	752.6	P	0.002325	793.2	M	0.057926	DNA POLYMERASE I (polA)
RPRO0411S00000732_at	179	P	0.037368	756.3	P	0.016523	354.8	P	0.0232	237	P	0.027312	687.3	P	0.0232	158.3	A	0.324822	DNA POLYMERASE III, ALPHA CHAIN (dnaE)
RPRO0411S00000733_at	196.1	A	0.086477	232.6	P	0.001488	272.7	P	0.009612	250.4	P	0.007953	309.2	P	0.002325	311.6	A	0.210789	UDP-GLUCOSE 6-DEHYDROGENASE (udg)
RPRO0411S00000734_at	261.4	P	0.027312	321.3	P	0.007953	327.2	P	0.032015	483.6	P	0.011565	416.5	P	0.006552	548.9	A	0.066479	hypothetical protein
RPRO0411S00000735_at	16.2	A	0.723753	26.7	A	0.324822	12.9	A	0.808824	14.2	A	0.723753	57.6	A	0.430652	39.6	A	0.768465	AMPG PROTEIN (ampG3)
RPRO0411S00000736_at	906.5	P	0.001183	1020.6	P	0.002325	1103.9	P	0.002886	1078.3	P	0.001488	1398.3	P	0.001183	956	P	0.003566	hypothetical protein
RPRO0411S00000737_at	1209.5	A	0.066479	1607.5	P	0.005373	2304.9	P	0.0232	2319.7	P	0.007953	3230.3	P	0.005373	2036.5	P	0.016523	SERYL-TRNA SYNTHETASE (serS)
RPRO0411S00000738_at	528.8	P	0.001488	645.5	P	0.000737	414.8	P	0.001488	1114.8	P	0.000737	1336	P	0.000936	700.6	P	0.001183	VIRB4 PROTEIN PRECURSOR (virB4)
RPRO0411S00000739_at	530.9	P	0.019622	613.3	P	0.001488	268.8	A	0.155448	238	P	0.04343	653.7	P	0.004387	217.1	A	0.403383	hypothetical protein
RPRO0411S00000740_at	226.2	P	0.013854	310.6	P	0.001864	298.3	P	0.009612	271.1	P	0.004387	188.5	P	0.003566	260.9	A	0.139354	TELLURIUM RESISTANCE PROTEIN TERC (terC)
RPRO0411S00000741_at	190.5	P	0.009612	166.4	P	0.019622	227.4	P	0.019622	268.3	P	0.019622	317.8	P	0.027312	313.9	P	0.019622	hypothetical protein
RPRO0411S00000742_at	23.4	A	0.324822	22.9	A	0.253373	104.5	A	0.139354	72.6	A	0.098025	42.9	A	0.066479	125.2	A	0.210789	hypothetical protein
RPRO0411S00000743_at	866.1	P	0.000737	1720.2	P	0.000936	541.5	P	0.006552	694.1	P	0.001488	1284	P	0.001183	804.2	P	0.016523	hypothetical protein
RPRO0411S00000744_at	141.8	P	0.003566	137.9	P	0.001183	320.5	P	0.006552	304.9	P	0.001183	148.4	P	0.000737	328.8	P	0.013854	NADH DEHYDROGENASE I CHAIN J (nuoJ)
RPRO0411S00000745_at	2219.3	P	0.013854	1545.1	P	0.006552	2832.6	P	0.007953	2228.2	P	0.013854	1836.4	P	0.013854	2744.8	P	0.006552	NADH DEHYDROGENASE I CHAIN K (nuoK)
RPRO0411S00000746_at	546	P	0.011565	560.9	P	0.007953	830.6	P	0.0232	623.7	P	0.037368	511.7	P	0.005373	518.6	P	0.027312	NADH DEHYDROGENASE I CHAIN L (nuoL1)
RPRO0411S00000747_at	275.1	A	0.155448	653.3	A	0.075978	436.8	A	0.155448	324.2	A	0.075978	640.8	A	0.098025	416.2	A	0.191176	NADH DEHYDROGENASE I CHAIN M (nuoM)
RPRO0411S00000748_at	110.3	P	0.0232	146.9	P	0.003566	223.1	P	0.004387	157.1	P	0.002886	159.3	P	0.001864	278	P	0.007953	HEME EXPORTER PROTEIN A (ccmA)
RPRO0411S00000749_at	777.9	P	0.001488	945.9	P	0.000737	1182.4	P	0.000737	1234.4	P	0.000737	968.2	P	0.000936	860.6	P	0.000737	NADH DEHYDROGENASE I CHAIN I (nuoI)
RPRO0411S00000750_at	348.4	P	0.006552	487	P	0.003566	222.1	P	0.027312	184.3	M	0.050263	468	P	0.009612	281.4	A	0.098025	NADH DEHYDROGENASE I CHAIN H (nuoH)
RPRO0411S00000751_at	440.8	P	0.002886	542.9	P	0.001488	524.7	P	0.002325	362.4	P	0.001864	625.6	P	0.001488	581.9	P	0.005373	NADH DEHYDROGENASE I CHAIN G (nuoG)
RPRO0411S00000752_at	942.4	P	0.005373	1241.4	P	0.006552	1206.3	P	0.005373	1030.6	P	0.009612	1380	P	0.003566	957.7	P	0.0232	hypothetical protein
RPRO0411S00000753_at	649.7	P	0.006552	1182.3	P	0.000936	777.1	P	0.04343	501.6	P	0.004387	973.6	P	0.001488	1128.9	M	0.050263	ACONITATE HYDRATASE (acnA)
RPRO0411S00000754_at	503	P	0.001183	449.7	P	0.001183	493.4	P	0.007953	401	P	0.001864	501.8	P	0.000936	351.5	P	0.009612	ATP SYNTHASE EPSILON CHAIN (atpC)
RPRO0411S00000755_at	731.8	P	0.011565	651.7	P	0.001488	792.8	P	0.009612	652.3	P	0.002325	956.5	P	0.006552	562.8	P	0.0232	ATP SYNTHASE BETA CHAIN (atpD)
RPRO0411S00000756_at	926.6	P	0.003566	760.6	P	0.002325	1024.3	P	0.002325	1011.9	P	0.001183	624.4	P	0.001864	799.1	P	0.006552	ATP SYNTHASE GAMMA CHAIN (atpG)
RPRO0411S00000757_at	1618.8	P	0.000936	1603.5	P	0.000737	1364.9	P	0.000936	905.7	P	0.000936	1688.8	P	0.001183	1112	P	0.001864	ATP SYNTHASE ALPHA CHAIN (atpA)
RPRO0411S00000758_at	175.9	P	0.005373	99.5	P	0.007953	199.1	P	0.027312	216.9	P	0.007953	144.4	P	0.016523	164.9	A	0.210789	ATP SYNTHASE DELTA CHAIN (atpH)
RPRO0411S00000759_at	522.7	P	0.006552	377.7	P	0.007953	579.3	P	0.032015	566.6	P	0.003566	594.8	P	0.002325	735.8	P	0.037368	DIHYDROLIPOAMIDE DEHYDROGENASE (pdhD)
RPRO0411S00000760_at	3601.2	P	0.002886	3207.3	P	0.002325	5669.1	P	0.002886	5993	P	0.006552	3412.3	P	0.002886	4723.5	P	0.006552	hypothetical protein
RPRO0411S00000761_at	189.5	A	0.110665	315.8	M	0.057926	187.3	A	0.210789	149.6	A	0.172724	242.8	A	0.075978	155.3	A	0.541744	PENICILLIN-BINDING PROTEIN 1A (mrcA)
RPRO0411S00000762_at	380.1	P	0.006552	549.6	P	0.001488	535	A	0.066479	368	P	0.001183	598.4	P	0.002886	533.5	A	0.324822	hypothetical protein
RPRO0411S00000763_at	609.6	P	0.019622	604	P	0.019622	527.5	A	0.075978	869.9	P	0.04343	765	P	0.016523	1296	M	0.057926	hypothetical protein
RPRO0411S00000764_at	1350.3	P	0.000936	1197.7	P	0.000737	1726	P	0.002886	1163.8	P	0.001183	1387.4	P	0.000737	1429.5	P	0.006552	GLUTATHIONE-REGULATED POTASSIUM-EFFLUX SYSTEM PROTEIN KEFB (kefB)
RPRO0411S00000765_at	4985	P	0.000737	5150.2	P	0.000936	9400.8	P	0.000737	6131.9	P	0.000737	4889	P	0.000936	8897.2	P	0.000737	hypothetical protein
RPRO0411S00000766_at	339.3	P	0.003566	350.7	P	0.007953	793.4	P	0.005373	718	P	0.004387	371.5	P	0.004387	669.9	P	0.007953	hypothetical protein
RPRO0411S00000767_at	4326.5	P	0.000737	2611.3	P	0.000737	1692.1	P	0.004387	2212.4	P	0.000737	2807.1	P	0.000737	1779.7	P	0.003566	TRANSLATION INITIATION FACTOR IF-1 (infA)
RPRO0411S00000768_at	175.5	A	0.139354	136.4	A	0.172724	39.7	A	0.723753	27	A	0.596617	192.2	A	0.110665	65.4	A	0.623424	MAF PROTEIN (maf)
RPRO0411S00000769_at	2134.8	P	0.000737	3098.1	P	0.000737	6205.4	P	0.000936	4103.6	P	0.000737	2157.9	P	0.000737	4402.1	P	0.001183	DNAK SUPPRESSOR PROTEIN HOMOLOG (dksA)
RPRO0411S00000770_at	108.3	P	0.001864	153.4	P	0.002886	146.1	P	0.004387	85.7	P	0.007953	82.3	P	0.002325	81.4	A	0.066479	PROBABLE INTEGRASE RECOMBINASE RIPX (xerC)
RPRO0411S00000771_at	3362.7	P	0.000936	1261.7	P	0.001488	2016.6	P	0.000737	8777.2	P	0.000936	3163.1	P	0.000936	6650.2	P	0.001183	hypothetical protein
RPRO0411S00000772_at	214.7	A	0.191176	228.5	A	0.066479	171.6	A	0.172724	163.6	A	0.155448	205.4	P	0.032015	246.6	A	0.376576	hypothetical protein
RPRO0411S00000773_at	512.7	P	0.000737	1767.4	P	0.000936	1421.9	P	0.000936	806.4	P	0.000936	1536.4	P	0.001488	793.1	P	0.004387	POLY-BETA-HYDROXYBUTYRATE POLYMERASE (phbC2)
RPRO0411S00000774_at	751.4	P	0.004387	1082.7	P	0.000737	585.5	P	0.004387	584.2	P	0.000737	1034.8	P	0.000737	590.1	P	0.006552	hypothetical protein
RPRO0411S00000775_at	332.2	P	0.000936	255.7	P	0.001488	413	P	0.007953	459.7	P	0.001864	283.4	P	0.001488	329.7	P	0.0232	hypothetical protein
RPRO0411S00000776_at	280.9	P	0.009612	376.6	P	0.001864	217.8	A	0.139354	248.2	P	0.032015	450.8	P	0.007953	108.8	A	0.350352	CELL DIVISION PROTEIN FTSK HOMOLOG (ftsK)
RPRO0411S00000777_at	1543.3	P	0.000737	4625.5	P	0.000936	3171.8	P	0.001864	1169.4	P	0.003566	2031.3	P	0.001488	1365.2	P	0.016523	METHIONINE AMINOPEPTIDASE (map)
RPRO0411S00000778_at	118.2	P	0.003566	122	P	0.019622	58.2	A	0.155448	69.3	P	0.009612	66.2	P	0.006552	105	M	0.050263	UNDECAPRENYL-PHOSPHATE ALPHA-N-ACETYLGLUCOSAMINYLTRANSFERASE (mraY2)
RPRO0411S00000779_at	31.1	A	0.324822	55	P	0.0232	47.6	A	0.231536	61.1	A	0.075978	42.5	A	0.086477	38.3	A	0.486063	hypothetical protein
RPRO0411S00000780_at	5070.4	P	0.001183	5336	P	0.000936	5033.8	P	0.001488	13002.1	P	0.000737	6223.4	P	0.000936	5985.3	P	0.001864	hypothetical protein
RPRO0411S00000781_at	1873.4	P	0.011565	2388.2	P	0.001864	1464.6	P	0.032015	2657.6	P	0.006552	1891.3	P	0.003566	1690	P	0.011565	hypothetical protein
RPRO0411S00000782_at	843.8	P	0.003566	1061	P	0.001864	1856.1	P	0.005373	1247.6	P	0.005373	829.3	P	0.001864	799.4	P	0.032015	FERREDOXIN (fdxA)
RPRO0411S00000783_at	880.4	P	0.000737	694.6	P	0.000737	409.9	P	0.000936	536.1	P	0.001488	673.4	P	0.000737	572.7	P	0.002886	HEME EXPORTER PROTEIN C (ccmC)
RPRO0411S00000784_at	1341	P	0.011565	1430.6	P	0.002886	1555.9	P	0.004387	1435	P	0.007953	1508.9	P	0.005373	1831.3	P	0.009612	hypothetical protein
RPRO0411S00000785_at	724	P	0.000936	710.2	P	0.000936	381.8	P	0.002325	489.3	P	0.000936	643.8	P	0.000936	353	P	0.005373	PROTEIN P34 (p34)
RPRO0411S00000786_at	5489.4	P	0.000737	8192.2	P	0.000737	4601.4	P	0.001488	5897	P	0.000936	7626.9	P	0.000936	4521	P	0.002325	17 KD SURFACE ANTIGEN PRECURSOR (omp)
RPRO0411S00000787_at	784.6	P	0.000737	795	P	0.000936	301.1	P	0.003566	765.4	P	0.000936	1033	P	0.000737	563.1	P	0.000936	FERRIC TRANSPORT ATP-BINDING PROTEIN (afuC)
RPRO0411S00000788_at	545.6	P	0.011565	1607.3	P	0.000936	864.2	P	0.011565	631.8	P	0.032015	1005.8	P	0.000737	449.8	A	0.210789	EXCINUCLEASE ABC SUBUNIT A (uvrA)
RPRO0411S00000789_at	4058	P	0.005373	4874.9	P	0.002325	8419.6	P	0.016523	5523.6	P	0.007953	4606.5	P	0.002325	7146.9	M	0.050263	SINGLE-STRAND BINDING PROTEIN (ssb)
RPRO0411S00000790_at	511.7	A	0.066479	585.5	A	0.066479	220.3	A	0.324822	231	A	0.086477	488.6	A	0.110665	140.8	A	0.675178	hypothetical protein
RPRO0411S00000791_at	40.9	P	0.013854	53.5	P	0.006552	100.5	A	0.098025	149.9	P	0.001864	101.7	P	0.006552	122.4	M	0.057926	hypothetical protein
RPRO0411S00000792_at	1374.4	P	0.001864	913.5	P	0.000737	1043.5	P	0.003566	530.8	P	0.002325	582.4	P	0.001488	550.9	P	0.009612	HEAT SHOCK PROTEIN HTPG (htpG)
RPRO0411S00000793_at	1605.3	P	0.000737	2797.8	P	0.000737	827.3	P	0.003566	436.3	P	0.000737	1415.7	P	0.000936	652.4	P	0.016523	5-AMINOLEVULINIC ACID SYNTHASE (hemA)
RPRO0411S00000794_at	991.4	P	0.013854	1054.7	P	0.027312	1233.5	P	0.019622	1316	P	0.032015	790.2	P	0.032015	910.9	P	0.04343	TRIGGER FACTOR (tig)
RPRO0411S00000795_at	268.1	A	0.324822	166.9	A	0.086477	75.3	A	0.513937	300	A	0.231536	214	A	0.276247	180.9	A	0.541744	hypothetical protein
RPRO0411S00000796_at	395.9	P	0.004387	988.4	P	0.000936	577.9	P	0.004387	314	P	0.007953	893.6	P	0.001488	566.4	P	0.007953	CITRATE SYNTHASE (gltA)
RPRO0411S00000797_at	469.3	P	0.004387	448.2	P	0.000936	273.9	P	0.019622	559	P	0.002886	643.2	P	0.000936	270.9	P	0.011565	hypothetical protein
RPRO0411S00000798_at	1320.5	P	0.007953	1549.7	P	0.002325	1697.8	P	0.002886	1174.2	P	0.004387	1852.3	P	0.002325	1255.4	P	0.011565	SFHB PROTEIN HOMOLOG (sfhB)
RPRO0411S00000799_at	271.3	P	0.016523	212.7	P	0.013854	208.4	A	0.324822	301.7	P	0.04343	260	P	0.016523	91.7	A	0.513937	POSSIBLE PROTOPORPHYRINOGEN OXIDASE (hemK)
RPRO0411S00000800_at	169.3	P	0.006552	152	P	0.019622	94.9	A	0.458256	94	P	0.027312	184.9	P	0.007953	131.9	A	0.231536	hypothetical protein
RPRO0411S00000801_at	344.8	A	0.124432	487.4	P	0.0232	372.6	P	0.032015	194.9	P	0.037368	599.2	P	0.04343	79.3	A	0.458256	GLYCYL-TRNA SYNTHETASE BETA CHAIN (glyS)
RPRO0411S00000802_at	467.1	P	0.016523	559.3	P	0.013854	357	P	0.027312	317.4	P	0.019622	845.1	P	0.016523	379.5	P	0.011565	GLYCYL-TRNA SYNTHETASE ALPHA SUBUNIT (glyQ)
RPRO0411S00000803_at	440.7	P	0.002886	1414.6	P	0.002325	661.1	P	0.006552	648.8	P	0.002886	1072.2	P	0.001864	272	M	0.057926	hypothetical protein
RPRO0411S00000804_at	276.5	P	0.037368	381.3	P	0.013854	198.8	A	0.110665	208.7	P	0.009612	425.3	P	0.002886	119.9	A	0.376576	PROLINE BETAINE TRANSPORTER (proP6)
RPRO0411S00000805_at	255.5	P	0.004387	200.1	P	0.003566	323.4	A	0.086477	433.6	P	0.007953	246.6	P	0.002886	425.4	M	0.050263	hypothetical protein
RPRO0411S00000806_at	870.4	P	0.000936	805.1	P	0.000936	605.3	P	0.001488	1082.9	P	0.000737	740.7	P	0.001183	608	P	0.002886	hypothetical protein
RPRO0411S00000807_at	569	P	0.011565	480	P	0.011565	516.9	M	0.050263	685.6	P	0.013854	630.3	P	0.011565	506.6	A	0.086477	hypothetical protein
RPRO0411S00000808_at	717.3	P	0.004387	848.4	P	0.002886	861.1	P	0.003566	647.9	P	0.004387	958.7	P	0.002325	592.3	P	0.009612	ALANYL-TRNA SYNTHETASE (alaS)
RPRO0411S00000809_at	608.2	P	0.019622	362	P	0.000737	489.7	P	0.007953	429.7	P	0.016523	426.4	P	0.003566	366.9	A	0.098025	PSEUDOURIDYLATE SYNTHASE I (truA)
RPRO0411S00000810_at	3139.5	P	0.001183	6926.1	P	0.000936	5332.4	P	0.001183	3734.6	P	0.006552	4215.7	P	0.000936	2980.6	P	0.006552	RNA POLYMERASE SIGMA FACTOR RPOD (rpoD)
RPRO0411S00000811_at	425.9	P	0.002325	231.4	P	0.002886	381.3	P	0.016523	434.1	P	0.002325	266.8	P	0.003566	327.8	P	0.013854	DNA PRIMASE (dnaG)
RPRO0411S00000812_at	1246.3	P	0.000737	688.8	P	0.000737	966.5	P	0.002325	730.5	P	0.000737	587.4	P	0.000737	727.3	P	0.009612	hypothetical protein
RPRO0411S00000813_at	1796.5	P	0.000737	1906.4	P	0.000737	2289.7	P	0.000737	2061.9	P	0.000737	1718.9	P	0.000737	1860.1	P	0.000737	TRANSCRIPTION ELONGATION FACTOR GREA (greA)
RPRO0411S00000814_at	389.6	P	0.003566	342.8	P	0.001488	383.7	P	0.006552	535.8	P	0.002886	372.5	P	0.002886	411	P	0.013854	NAD(P) TRANSHYDROGENASE SUBUNIT ALPHA (pntAB)
RPRO0411S00000815_at	557.6	P	0.002325	419.9	P	0.001488	511.2	A	0.066479	833.3	P	0.001864	543.7	P	0.002325	912.4	M	0.057926	ALANINE DEHYDROGENASE (pntAA)
RPRO0411S00000816_at	42.4	P	0.032015	38.7	P	0.013854	10.2	A	0.458256	40.8	P	0.037368	65.1	P	0.000737	93.1	A	0.066479	hypothetical protein
RPRO0411S00000817_at	971	P	0.001864	2104.1	P	0.000737	268.6	P	0.011565	913.2	P	0.001864	2201.2	P	0.001183	446.9	P	0.019622	DNA POLYMERASE III SUBUNITS GAMMA AND TAU (dnaX)
RPRO0411S00000818_at	1133	P	0.000737	1912.8	P	0.000737	1658.7	P	0.000737	1432	P	0.000737	1680.4	P	0.000737	1415.2	P	0.000936	hypothetical protein
RPRO0411S00000819_at	595	P	0.001864	738.4	P	0.000737	480.5	P	0.019622	536.6	P	0.001864	623.2	P	0.000737	369.3	A	0.191176	hypothetical protein
RPRO0411S00000820_at	392	P	0.000737	448.9	P	0.001488	726.6	P	0.000936	407	P	0.000737	317	P	0.005373	523.3	P	0.011565	GLUTAMINE TRANSPORT ATP-BINDING PROTEIN GLNQ (glnQ2)
RPRO0411S00000821_at	643.1	P	0.013854	487.4	P	0.013854	838.4	P	0.04343	849.6	P	0.019622	513.4	P	0.019622	404.8	A	0.231536	hypothetical protein
RPRO0411S00000822_at	307.5	P	0.001488	356.9	P	0.001488	217.9	P	0.011565	398.1	P	0.001183	711.8	P	0.001183	292.6	P	0.0232	hypothetical protein
RPRO0411S00000823_at	95.1	P	0.013854	76.1	P	0.027312	171.8	P	0.013854	153.2	P	0.013854	110	P	0.013854	136.7	A	0.139354	hypothetical protein
RPRO0411S00000824_at	626.9	P	0.002886	247.2	P	0.001488	490.7	P	0.011565	624.2	P	0.001488	435.9	P	0.001183	397.3	P	0.006552	hypothetical protein
RPRO0411S00000825_at	418.1	P	0.002325	817	P	0.001183	304.7	P	0.004387	388.6	P	0.000737	914.3	P	0.000936	394.4	P	0.006552	SUCCINYL-DIAMINOPIMELATE DESUCCINYLASE (dapE)
RPRO0411S00000826_at	380.7	P	0.000737	177.7	P	0.000737	190.5	P	0.013854	287.4	P	0.001183	280.4	P	0.000936	237.7	P	0.006552	hypothetical protein
RPRO0411S00000827_at	1068.1	P	0.001488	634.4	P	0.001864	1282.6	P	0.011565	1509.8	P	0.000936	1147.3	P	0.002325	2101	P	0.009612	PROBABLE LIPOATE-PROTEIN LIGASE B (lipB)
RPRO0411S00000828_at	4539	P	0.000737	4235	P	0.000737	4378.9	P	0.000737	3203.8	P	0.000737	3598.4	P	0.000737	3599.1	P	0.001488	30S RIBOSOMAL PROTEIN S16 (rpsP)
RPRO0411S00000829_at	2839.5	P	0.001864	1311.7	P	0.002325	2676.8	P	0.005373	7377.1	P	0.002325	2476.5	P	0.001864	6627.4	P	0.003566	50S RIBOSOMAL PROTEIN L33 (rpmG)
RPRO0411S00000830_at	417.4	P	0.006552	406.4	P	0.003566	220	M	0.050263	295.2	P	0.009612	414.8	P	0.006552	252.2	P	0.013854	DNA MISMATCH REPAIR PROTEIN MUTL (mutL)
RPRO0411S00000831_at	355.2	P	0.001488	403.3	P	0.000737	253.8	P	0.016523	249.8	P	0.001864	492.5	P	0.000737	525.2	P	0.0232	PROLINE BETAINE TRANSPORTER (proP7)
RPRO0411S00000832_at	705.6	P	0.009612	861.2	P	0.002325	983.5	P	0.009612	534.8	P	0.002886	619.2	P	0.002325	252.3	P	0.032015	COPROPORPHYRINOGEN III OXIDASE PRECURSOR (hemF)
RPRO0411S00000833_at	2663.1	P	0.001183	2004.1	P	0.001864	1836.5	P	0.002325	3311.4	P	0.000737	2623.9	P	0.001183	1528.1	P	0.001488	hypothetical protein
RPRO0411S00000834_at	271.4	P	0.000737	542.8	P	0.001183	908.7	P	0.001488	654	P	0.000737	347.1	P	0.001488	252.3	P	0.005373	PROBABLE FERROCHELATASE (hemH)
RPRO0411S00000835_at	235.6	P	0.001864	450.1	P	0.002325	59.6	A	0.350352	203	P	0.006552	392.7	P	0.001864	86.4	A	0.569348	UROPORPHYRINOGEN DECARBOXYLASE (hemE)
RPRO0411S00000836_at	23.2	P	2e-06	21.5	P	3e-06	46	P	6.2e-05	25.8	P	1e-06	14.9	P	1.6e-05	27.4	A	0.245114	intergenic region 1111140-1111523
RPRO0411S00000837_at	5.5	A	0.886589	3.6	A	0.704491	11	A	0.788528	9.8	A	0.109122	3.4	A	0.733719	5.2	A	0.997384	intergenic region 5878-6226
RPRO0411S00000838_at	1.8	A	0.99409	3.7	A	0.872133	7.4	A	0.990207	9.6	A	0.706718	7.5	A	0.610674	7.8	A	0.996846	intergenic region 7469-7658
RPRO0411S00000839_at	3.8	A	0.920979	2.7	A	0.996669	22	A	0.850363	10.7	A	0.086208	4.6	A	0.793659	20.5	A	0.938104	intergenic region 8700-9660
RPRO0411S00000840_at	1.8	A	0.964172	5.1	A	0.489377	6	A	0.998255	4	A	0.659919	5.8	A	0.203926	17.2	A	0.906374	intergenic region 14303-15066
RPRO0411S00000841_at	102	P	0.000138	66.7	P	0.000555	105.4	P	0.000182	158.9	P	7e-06	138.8	P	1.5e-05	159.2	P	0.001091	intergenic region 17856-17953
RPRO0411S00000842_at	3.3	A	0.982945	1.9	A	0.999597	12.2	A	0.988813	4	A	0.915435	3.5	A	0.932722	7.9	A	0.998583	intergenic region 18998-21181
RPRO0411S00000843_at	27.7	P	0.000438	24.9	P	0.001077	17.6	A	0.307406	10.5	A	0.203871	18.6	P	0.000189	35.2	A	0.454763	intergenic region 24284-24373
RPRO0411S00000844_at	5.2	A	0.191841	10.3	P	0.020301	28.5	A	0.237463	14.9	P	0.048704	15.7	P	0.006128	21.5	A	0.77423	intergenic region 24980-25232
RPRO0411S00000845_at	57.3	P	0.029473	46	P	0.011831	72.8	P	0.032071	55.7	P	0.044415	53.3	P	0.006442	65.3	A	0.119392	intergenic region 25992-26085
RPRO0411S00000846_at	3.8	A	0.97713	4.3	A	0.945747	11.3	A	0.878442	5.1	A	0.91714	3.4	A	0.995754	15.9	A	0.924583	intergenic region 26839-27088
RPRO0411S00000847_at	1.8	A	1	2.8	A	0.999681	12.1	A	0.996637	5.2	A	0.947785	2.3	A	0.999307	7.1	A	1	intergenic region 28172-30131
RPRO0411S00000848_at	1.7	A	0.999998	2.6	A	0.999921	7.6	A	0.999664	2.4	A	0.997533	1.6	A	0.999993	4.5	A	1	intergenic region 30792-32621
RPRO0411S00000849_at	3	A	0.985671	1.9	A	0.999351	5.1	A	0.993434	3.3	A	0.966571	4.5	A	0.88367	9.5	A	0.998367	intergenic region 34500-34754
RPRO0411S00000850_at	3.2	A	0.958494	1.8	A	0.993558	4.3	A	0.999759	2.1	A	0.941026	1.9	A	0.993918	14.7	A	0.970156	intergenic region 36078-36621
RPRO0411S00000851_at	4.9	A	0.461583	7.7	P	0.041123	14.8	A	0.860666	9	P	0.005263	8.1	P	0.011351	13.9	A	0.865196	intergenic region 37348-38373
RPRO0411S00000852_at	2	A	0.963662	2.2	A	0.955835	16.8	A	0.896222	6.3	A	0.734788	6.1	A	0.389045	9	A	0.980561	intergenic region 40951-41532
RPRO0411S00000853_at	6.2	A	0.491557	9	A	0.339912	10.4	A	0.821384	4	A	0.708936	4.2	A	0.583807	9.2	A	0.930771	intergenic region 42697-42819
RPRO0411S00000854_at	4	A	0.723826	5.3	A	0.507336	10.7	A	0.763696	8.3	P	0.031557	6	A	0.302025	12.3	A	0.914782	intergenic region 44008-44798
RPRO0411S00000855_at	5.2	A	0.24712	1	A	0.881275	2.7	A	0.991184	5.2	A	0.573697	1.3	A	0.839418	3	A	0.96394	intergenic region 46004-46161
RPRO0411S00000856_at	3.7	A	0.670379	8.8	A	0.19873	13.2	A	0.69584	9.3	A	0.266412	6.6	A	0.495246	6.9	A	0.950388	intergenic region 49419-49662
RPRO0411S00000857_at	2.3	A	0.997604	4.4	A	0.885641	8.9	A	0.983938	3.3	A	0.941921	2.8	A	0.843482	10.5	A	0.985665	intergenic region 50449-50907
RPRO0411S00000858_at	122	P	0	88.6	P	1e-06	124.4	P	0.000189	112.2	P	6e-06	68.5	P	1.5e-05	66.7	P	0.041328	intergenic region 52770-52967
RPRO0411S00000859_at	22.5	P	0.008974	12.4	P	0.022511	14.8	A	0.318846	17	A	0.10028	21	P	0.013987	31.2	A	0.261093	intergenic region 54135-54282
RPRO0411S00000860_at	3.7	A	0.942266	2.5	A	0.933708	14.7	A	0.883285	7.2	A	0.375737	1.5	A	0.998063	10.2	A	0.99776	intergenic region 57555-58643
RPRO0411S00000861_at	3.9	A	0.755732	1.8	A	0.970482	10.9	A	0.877715	5.9	A	0.566013	2	A	0.872836	7.9	A	0.972546	intergenic region 58920-59295
RPRO0411S00000862_at	41.5	P	0.000577	32.9	P	0.000225	71.4	P	0.00192	44.6	P	0.00156	38.3	P	0.000483	67.4	P	0.019122	intergenic region 62155-62316
RPRO0411S00000863_at	4.9	A	0.555687	1.8	A	0.853214	3.5	A	0.975038	6.8	A	0.354407	4.3	A	0.782864	19.5	A	0.623659	intergenic region 66779-66949
RPRO0411S00000864_at	3.6	A	0.989515	2.2	A	0.999019	12.9	A	0.998616	2.6	A	0.985742	2.9	A	0.991194	8.3	A	0.999548	intergenic region 69795-71333
RPRO0411S00000865_at	80.6	P	1.4e-05	62.1	P	4e-06	73.9	P	6.3e-05	97.9	P	1.6e-05	83.7	P	3e-06	143.1	P	0.000689	intergenic region 71667-71915
RPRO0411S00000866_at	1.1	A	0.991094	0.3	A	0.999999	8.7	A	0.984494	0.6	A	0.999943	0.6	A	0.999968	4.6	A	0.988754	intergenic region 75538-75659
RPRO0411S00000867_at	3.6	A	0.712261	1.9	A	0.859911	9.8	A	0.801534	6.7	A	0.183678	2.1	A	0.746485	4.4	A	0.997565	intergenic region 77877-78217
RPRO0411S00000868_at	4.3	A	0.487957	7.8	A	0.216229	28.7	M	0.061805	9.2	A	0.136877	9.3	P	0.04195	33	A	0.141902	intergenic region 79541-79806
RPRO0411S00000869_at	45.6	P	0.00551	27.8	P	0.01114	107.5	P	0.01463	93.3	P	0.001183	46.6	P	0.006005	245.3	P	0.005277	intergenic region 80374-80569
RPRO0411S00000870_at	190.3	P	4.9e-05	144.8	P	8.6e-05	61.7	P	3.1e-05	233.9	P	2.5e-05	201.7	P	1.1e-05	137	P	0.000521	intergenic region 81029-81224
RPRO0411S00000871_at	15.4	P	0.011519	6.8	A	0.314422	2.7	A	0.975254	9.6	A	0.307157	9.4	A	0.126822	27.7	A	0.329165	intergenic region 84806-84903
RPRO0411S00000872_at	168.8	P	0	147.6	P	0	269.7	P	0	367.7	P	0	245.8	P	0	503.9	P	0	intergenic region 87911-88163
RPRO0411S00000873_at	3.1	A	0.937843	2	A	0.965678	12.9	A	0.841028	6.1	A	0.346323	1.9	A	0.928599	6.4	A	0.988732	intergenic region 88612-89073
RPRO0411S00000874_at	2.3	A	0.802872	7.5	A	0.21034	7.9	A	0.876026	7.8	A	0.435109	4.1	A	0.560294	8	A	0.904406	intergenic region 92051-92195
RPRO0411S00000875_at	4.9	A	0.746989	5.3	A	0.762954	11.8	A	0.996129	7.5	A	0.34681	5.4	A	0.541864	8	A	0.999778	intergenic region 92694-94768
RPRO0411S00000876_at	70.9	P	0	32.5	P	0	68.9	P	0.008213	81.2	P	0	47	P	0	119.6	P	0.000474	intergenic region 96143-96549
RPRO0411S00000877_at	14.3	A	0.220682	6.5	A	0.107881	28.2	A	0.434056	3.7	A	0.509033	5.1	A	0.280554	34	A	0.478931	intergenic region 97441-97594
RPRO0411S00000878_at	5.5	A	0.52322	6	A	0.664967	4.3	A	0.999814	8.3	A	0.518336	3.8	A	0.838173	6.5	A	0.998451	intergenic region 98525-98801
RPRO0411S00000879_at	7.3	A	0.07323	7.1	P	0.036946	10.9	A	0.852805	8.5	P	0.008942	9.2	P	0.001484	18.1	A	0.785171	intergenic region 98982-99716
RPRO0411S00000880_at	174.8	M	0.061105	70.9	A	0.240163	191.1	A	0.14386	111.9	A	0.178736	126.5	A	0.12827	235.1	A	0.213272	intergenic region 101756-101879
RPRO0411S00000881_at	2.2	A	0.888188	1.2	A	0.859793	4	A	0.971597	6.5	A	0.313206	2.1	A	0.855023	4.1	A	0.980469	intergenic region 103119-103292
RPRO0411S00000882_at	5.6	A	0.422488	4.3	A	0.630745	7.7	A	0.964858	7.7	M	0.062741	4.6	A	0.364521	6.9	A	0.990862	intergenic region 105677-106458
RPRO0411S00000883_at	1.1	A	0.975934	1.5	A	0.966412	4.2	A	0.947496	2.3	A	0.933537	0.7	A	0.991484	7	A	0.975414	intergenic region 107674-107824
RPRO0411S00000884_at	3.7	A	0.811667	5.3	A	0.549109	20.1	A	0.602734	7.2	A	0.184651	2.9	A	0.933277	12.4	A	0.983865	intergenic region 109619-111300
RPRO0411S00000885_at	8.1	P	0.032085	6.4	A	0.184581	14.8	A	0.407386	10.1	P	0.049007	6.1	A	0.120481	18.1	A	0.741084	intergenic region 111828-112319
RPRO0411S00000886_at	112.5	P	0	65.6	P	0	154.4	P	0	173.7	P	0	120.4	P	0	273.4	P	0	intergenic region 112965-114022
RPRO0411S00000887_at	22.1	M	0.05624	9.9	A	0.193905	46.8	A	0.093628	49.1	P	0.001302	36	P	0.002739	66.4	M	0.060315	intergenic region 116441-116557
RPRO0411S00000888_at	6.9	A	0.984787	4.8	A	0.961313	54.9	A	0.470008	28.8	A	0.445429	7	A	0.798587	48	A	0.40726	intergenic region 124860-125020
RPRO0411S00000889_at	48.1	P	0.03691	46.6	P	0.00551	121.4	P	0.005053	78.2	P	0.012535	69.8	P	0.001307	120.3	P	0.043421	intergenic region 127688-127813
RPRO0411S00000890_at	14.8	P	0.001713	9.6	P	0.002453	25.6	M	0.061173	13.7	P	0.003218	8	P	0.007132	13.4	A	0.206151	intergenic region 131282-131717
RPRO0411S00000891_at	12	P	0.01212	11.9	P	0.004192	40.6	M	0.05598	18.7	P	0.000539	13.3	P	0.000579	39.5	A	0.181067	intergenic region 133928-134309
RPRO0411S00000892_at	1.2	A	0.999904	1.6	A	0.99995	4	A	0.999921	4.3	A	0.932057	1.3	A	0.99995	6.3	A	0.999741	intergenic region 135448-135663
RPRO0411S00000893_at	30.6	P	0.036913	18.4	A	0.073296	53.9	A	0.113194	28.7	M	0.050519	30.4	M	0.050519	54.5	A	0.159952	intergenic region 136908-137070
RPRO0411S00000894_at	4.4	A	0.288093	2.2	A	0.6265	21.3	A	0.552095	4.2	A	0.716249	5.2	A	0.4353	9.4	A	0.788638	intergenic region 138337-138505
RPRO0411S00000895_at	3.6	A	0.975678	1.8	A	0.997102	7.7	A	0.999104	3.8	A	0.922641	1.6	A	0.998188	12	A	0.997893	intergenic region 141424-142684
RPRO0411S00000896_at	1.6	A	0.611787	13.6	A	0.105738	30.7	A	0.230151	3.4	A	0.5	10	A	0.41014	55.3	A	0.24776	intergenic region 144706-144803
RPRO0411S00000897_at	2.1	A	0.478185	7.2	A	0.27365	8.4	A	0.807963	2.6	A	0.517852	5	A	0.336235	6.9	A	0.947001	intergenic region 145839-145981
RPRO0411S00000898_at	31	P	0.033293	10.3	A	0.084434	90.6	A	0.068046	35.2	A	0.084434	19.1	M	0.05072	33.1	A	0.552125	intergenic region 148415-148518
RPRO0411S00000899_at	0.5	A	0.999787	4.4	A	0.896112	19.2	A	0.562932	9.6	A	0.154262	8	A	0.227588	41.6	A	0.066667	intergenic region 149263-149399
RPRO0411S00000900_at	7.7	M	0.057403	7.9	P	0.029788	15.9	A	0.438999	10.9	A	0.077306	6.7	A	0.107119	23.3	A	0.549974	intergenic region 149775-149932
RPRO0411S00000901_at	1.1	A	0.997673	4.9	A	0.638004	5.1	A	0.996328	2.4	A	0.915853	2	A	0.942564	6.1	A	0.988182	intergenic region 150311-150443
RPRO0411S00000902_at	3.4	A	0.870566	2.8	A	0.805172	8.5	A	0.666455	12.5	A	0.368423	6.4	A	0.666446	48.9	A	0.100812	intergenic region 152235-152353
RPRO0411S00000903_at	12.9	P	0.002386	6.1	A	0.088162	43.3	A	0.362143	12.6	P	0.042309	16.3	P	0.001643	52.4	A	0.140559	intergenic region 153011-153171
RPRO0411S00000904_at	58.3	P	0	37.6	P	0	85.1	P	1e-06	90.4	P	0	55	P	0	85	P	1.1e-05	intergenic region 156189-156549
RPRO0411S00000905_at	5.9	A	0.242106	5	A	0.324114	6.2	A	0.767292	7.3	A	0.271495	2.7	A	0.392144	11.3	A	0.584299	intergenic region 157345-157476
RPRO0411S00000906_at	143.7	P	8e-06	120.2	P	2.1e-05	109.1	P	0.000289	154.9	P	0.000121	185.2	P	1e-05	141.4	P	4.8e-05	intergenic region 159231-159418
RPRO0411S00000907_at	55.2	P	0	29.7	P	0	53.5	P	0.000111	63.6	P	0	42.9	P	0	56.1	P	0.003987	intergenic region 159797-160649
RPRO0411S00000908_at	16.2	A	0.084474	10.4	A	0.19915	50.3	P	0.048908	23.5	P	0.018312	17.2	P	0.018312	21.3	A	0.540367	intergenic region 164775-164930
RPRO0411S00000909_at	1.7	A	0.997583	3.3	A	0.915866	6.2	A	0.999031	1.9	A	0.999215	1.8	A	0.975687	4.7	A	1	intergenic region 169050-170039
RPRO0411S00000910_at	17.4	A	0.247888	16.3	A	0.376937	46.1	A	0.452666	49.3	A	0.152186	18.6	A	0.254785	197.3	A	0.132727	intergenic region 171543-171633
RPRO0411S00000911_at	16.5	M	0.055964	15.4	P	0.006137	23.1	M	0.05122	17.1	P	0.038884	15.6	P	0.021429	6	A	0.54335	intergenic region 172429-172526
RPRO0411S00000912_at	19.7	P	3.7e-05	18.1	P	1.9e-05	53.2	P	0.000439	25.4	P	1e-06	16	P	0.000163	70.6	P	0.000165	intergenic region 174852-175420
RPRO0411S00000913_at	0.9	A	0.837407	9.7	P	0.044809	1.8	A	0.984282	4.3	A	0.547334	10.6	M	0.053587	2	A	0.998305	intergenic region 178010-178199
RPRO0411S00000914_at	2.5	A	0.948121	1.5	A	0.990317	6.2	A	0.925018	3.7	A	0.817815	2	A	0.906414	5.9	A	0.957895	intergenic region 178920-179159
RPRO0411S00000915_at	0.4	A	0.999894	3.8	A	0.802476	10.1	A	0.907905	6.3	A	0.816003	1.2	A	0.966768	2.9	A	0.998889	intergenic region 180356-180519
RPRO0411S00000916_at	5.2	A	0.691074	9.7	A	0.32275	37	A	0.430564	17.6	A	0.072446	11.8	A	0.133944	40.4	A	0.096404	intergenic region 181972-182138
RPRO0411S00000917_at	2.3	A	0.772395	4.7	A	0.591131	12.1	A	0.838406	3.7	A	0.38204	1.6	A	0.588354	14.9	A	0.617961	intergenic region 183926-184480
RPRO0411S00000918_at	5.5	A	0.668389	1.1	A	0.99102	3.9	A	0.905265	6.6	A	0.456654	2.4	A	0.86311	28.8	A	0.319231	intergenic region 185042-185244
RPRO0411S00000919_at	107.1	P	0.000458	30.8	P	0.014267	66.2	P	0.008135	33.7	P	0.006315	9.4	M	0.060431	122.8	P	0.016625	intergenic region 187838-188019
RPRO0411S00000920_at	5.7	A	0.364176	5.1	A	0.499213	10.5	A	0.993694	7	A	0.409545	4	A	0.683307	8.3	A	0.999773	intergenic region 188224-189463
RPRO0411S00000921_at	45.6	P	2.6e-05	29.2	P	1e-05	85.4	P	0.001439	58.8	P	9e-06	37.1	P	3e-06	98	P	0.008393	intergenic region 191771-191994
RPRO0411S00000922_at	30.1	P	7.6e-05	19.1	P	0.001204	87.9	P	0.001684	59.1	P	1.7e-05	27.3	P	0.00014	43.3	P	0.034318	intergenic region 193075-193188
RPRO0411S00000923_at	2	A	0.999946	2.4	A	0.999762	4.6	A	0.999975	2.8	A	0.985711	2.3	A	0.99749	6.2	A	0.999964	intergenic region 194394-195403
RPRO0411S00000924_at	2.8	A	0.771216	0.7	A	0.986097	11.1	A	0.716145	0.6	A	0.99865	3.9	A	0.753553	4.6	A	0.919243	intergenic region 196690-196788
RPRO0411S00000925_at	8	A	0.176468	11.9	A	0.202062	14.6	A	0.77326	5	A	0.730763	11.5	A	0.108837	10.1	A	0.979307	intergenic region 198123-198308
RPRO0411S00000926_at	14.6	P	7.7e-05	12.9	P	0.001301	34.1	P	0.034584	31	P	1e-06	22.3	P	0	48.6	P	0.01067	intergenic region 201656-202118
RPRO0411S00000927_at	17.4	P	0.009851	15	P	0.007151	54	P	0.005735	47.7	P	4.8e-05	20.5	P	0.004844	56.3	P	0.029968	intergenic region 202452-202561
RPRO0411S00000928_at	5.3	A	0.711244	3.2	A	0.955599	11.2	A	0.983218	6.6	A	0.369573	4.7	A	0.695677	15.8	A	0.96166	intergenic region 203372-204038
RPRO0411S00000929_at	15.2	A	0.109738	9.8	A	0.101192	23.3	A	0.374978	13.8	A	0.082679	12.8	A	0.10119	45	A	0.241024	intergenic region 205389-205545
RPRO0411S00000930_at	5.4	A	0.389446	3.3	A	0.454382	12.6	A	0.910932	6.8	A	0.502286	7.2	A	0.303037	16.3	A	0.923171	intergenic region 207715-207948
RPRO0411S00000931_at	3	A	0.99813	2.9	A	0.995113	10.8	A	0.984862	5.7	A	0.874585	3.6	A	0.990901	13.2	A	0.995674	intergenic region 209149-210474
RPRO0411S00000932_at	4.4	A	0.727025	3.4	A	0.838616	10.9	A	0.85468	2.7	A	0.976851	3.5	A	0.794672	14.5	A	0.937268	intergenic region 212600-212766
RPRO0411S00000933_at	10.3	A	0.57687	4.1	A	0.985011	8.8	A	0.999966	7.9	A	0.880678	7.1	A	0.807368	11.2	A	0.999999	intergenic region 216808-218529
RPRO0411S00000934_at	3.4	A	0.960193	5.5	A	0.896673	17.4	A	0.87374	6.7	A	0.675989	4.7	A	0.692849	9.6	A	0.990062	intergenic region 220958-221440
RPRO0411S00000935_at	53.5	A	0.199335	26.9	A	0.356117	8.3	A	0.995756	6.8	A	0.98297	7.7	A	0.775317	10.5	A	0.999056	intergenic region 222554-222675
RPRO0411S00000936_at	65.1	P	0.000263	47.4	P	0.000108	130.9	P	0.003275	70.5	P	0.001917	37.6	P	0.008144	150.6	P	0.008073	intergenic region 224560-224846
RPRO0411S00000937_at	3.7	A	0.55064	5	A	0.307546	17.5	A	0.572741	6.9	P	0.040461	6.9	P	0.027796	17.9	A	0.814198	intergenic region 226342-227251
RPRO0411S00000938_at	5	A	0.415346	5.3	A	0.304376	49.2	M	0.051944	3.7	A	0.466437	2.5	A	0.579594	15.4	A	0.604745	intergenic region 228699-228832
RPRO0411S00000939_at	9.2	A	0.53909	3.4	A	0.962707	12.8	A	0.99589	7.1	A	0.699371	7.8	A	0.578001	10.6	A	0.997974	intergenic region 229370-229939
RPRO0411S00000940_at	72	P	7.8e-05	31.2	P	0.000419	65.4	P	0.000269	96.2	P	7.8e-05	47.9	P	7.8e-05	73	P	0.003504	intergenic region 230777-230902
RPRO0411S00000941_at	0.9	A	0.687549	4.9	A	0.157588	23.9	A	0.103442	5.6	A	0.146991	5.8	A	0.196819	5.1	A	0.607217	intergenic region 231290-231551
RPRO0411S00000942_at	9.6	P	0.005884	8.2	P	0.006083	18.9	A	0.990466	13.1	P	0	9.6	P	2e-06	14.2	A	0.999997	intergenic region 233083-239246
RPRO0411S00000943_at	47.8	P	1e-06	33.3	P	3e-06	44.5	P	0.004594	83.3	P	0	69.3	P	0	72.5	P	0.002984	intergenic region 244300-244585
RPRO0411S00000944_at	59	P	0.008016	20.8	P	0.008016	208.6	P	0.006909	46.7	P	0.003157	26	P	0.006909	128.3	P	0.016214	intergenic region 247585-247682
RPRO0411S00000945_at	5.5	A	0.509945	3.8	A	0.932051	19.7	A	0.817236	9.8	P	0.012431	5.4	A	0.180764	9.4	A	0.996477	intergenic region 249513-250671
RPRO0411S00000946_at	5.1	A	0.509083	1.5	A	0.996668	4.1	A	0.999642	5.5	A	0.522878	3.4	A	0.805791	7	A	0.989919	intergenic region 253390-253854
RPRO0411S00000947_at	2	A	0.999787	1.8	A	0.999894	11.7	A	0.998163	2.4	A	0.991284	2.9	A	0.993611	12.9	A	0.999774	intergenic region 254059-255697
RPRO0411S00000948_at	6.5	P	4e-06	8.2	P	0	20.1	P	0.000166	10.1	P	0	7.6	P	0	24.4	P	0.000396	intergenic region 257134-261172
RPRO0411S00000949_at	3.3	A	0.866972	3.9	A	0.599666	3.5	A	0.999865	6	A	0.701019	2.5	A	0.867316	8.4	A	0.999443	intergenic region 262247-262828
RPRO0411S00000950_at	2.1	A	0.999553	1.5	A	1	5.3	A	0.999999	3.3	A	0.999657	1.8	A	0.999683	5.6	A	1	intergenic region 263981-265375
RPRO0411S00000951_at	19.2	P	0.017672	13.8	P	0.034518	45.2	A	0.163039	22.4	P	0.001858	17.3	P	0.002466	37.5	A	0.206296	intergenic region 267023-267319
RPRO0411S00000952_at	75.7	P	1e-05	49.7	P	4.3e-05	125.6	P	0.001177	118.8	P	1e-06	60.3	P	1.5e-05	161.7	P	0.001315	intergenic region 267593-267764
RPRO0411S00000953_at	0.6	A	0.66336	1.5	A	0.678242	12.9	A	0.536872	3.4	A	0.504103	5.5	A	0.34418	2.3	A	0.835714	intergenic region 269127-269219
RPRO0411S00000954_at	46.9	P	0.004158	33.7	P	0.021336	53.6	A	0.140999	39	M	0.050906	42	P	0.015253	91.2	A	0.179895	intergenic region 270240-270498
RPRO0411S00000955_at	25.7	P	0.047754	23.2	P	0.007416	5.8	A	0.96309	18.5	A	0.260707	23.1	P	0.023635	8	A	0.993734	intergenic region 271378-271515
RPRO0411S00000956_at	20.2	P	0.026171	23.4	P	0.000107	30.6	A	0.29012	31.6	P	0.006162	31.3	P	0.001311	9.6	A	0.936728	intergenic region 272755-272887
RPRO0411S00000957_at	4.9	A	0.847674	2.6	A	0.916566	21.2	A	0.605439	9.4	A	0.083908	4.5	A	0.606476	8.7	A	0.997879	intergenic region 273599-275207
RPRO0411S00000958_at	4.8	A	0.861162	1.9	A	0.999815	9.8	A	0.998922	6.7	A	0.277665	2.4	A	0.9885	8.2	A	0.99986	intergenic region 277116-278947
RPRO0411S00000959_at	81.5	P	0	57.7	P	0	50.8	P	0.001036	52.9	P	0	72.3	P	0	58.7	P	0.000607	intergenic region 280554-280757
RPRO0411S00000960_at	8.6	A	0.36299	2.2	A	0.571233	12	A	0.604496	10.3	A	0.38239	1.3	A	0.692995	8.7	A	0.85736	intergenic region 282544-282635
RPRO0411S00000961_at	4.6	A	0.908602	3.6	A	0.78453	10.6	A	0.817236	10.4	A	0.559939	3	A	0.921609	34.8	A	0.840629	intergenic region 284391-284584
RPRO0411S00000962_at	219.9	P	6e-06	288.8	P	0	370.9	P	3e-06	184.5	P	2e-06	219.9	P	7e-06	179.6	P	0.000905	intergenic region 286574-286681
RPRO0411S00000963_at	23.4	P	6.3e-05	16.7	P	0.00052	75	P	3.4e-05	50.9	P	0	18.7	P	8.6e-05	79	P	0.003067	intergenic region 288008-288212
RPRO0411S00000964_at	4.9	A	0.160523	5.7	A	0.233176	17.8	A	0.15522	7.3	P	0.047606	5.5	A	0.092145	19.2	A	0.168697	intergenic region 289707-289933
RPRO0411S00000965_at	8.8	A	0.188791	13.8	P	0.024056	36.2	A	0.065639	12.6	A	0.086813	10.9	A	0.080066	21.9	A	0.405497	intergenic region 292620-292838
RPRO0411S00000966_at	4.6	A	0.670517	3	A	0.744517	22.8	A	0.165701	8	A	0.158963	4.2	A	0.551022	19.9	A	0.69365	intergenic region 293799-294843
RPRO0411S00000967_at	83.8	P	4.3e-05	31.2	P	0.000557	104.4	P	0.000394	134.3	P	3.6e-05	71.1	P	0.000127	156	P	0.003417	intergenic region 298100-298316
RPRO0411S00000968_at	17.1	P	3.8e-05	13.3	P	0.027179	13.7	A	0.31526	20.2	P	0.000146	13.8	P	0.000994	11.1	A	0.423226	intergenic region 299369-299593
RPRO0411S00000969_at	2	A	0.989658	1.6	A	0.997772	4.3	A	0.999924	2.3	A	0.993175	1.5	A	0.999847	7.3	A	0.999444	intergenic region 301330-301715
RPRO0411S00000970_at	2.7	A	0.806262	3.2	A	0.689287	26.4	A	0.357644	5.7	A	0.522376	1.2	A	0.915422	16.9	A	0.51343	intergenic region 303440-303621
RPRO0411S00000971_at	12.2	A	0.533566	20.4	A	0.125729	37.7	A	0.440768	20.4	A	0.224206	14.4	A	0.256428	20.5	A	0.842379	intergenic region 306008-306122
RPRO0411S00000972_at	68.8	P	6.9e-05	40	P	0.000332	81	P	0.016385	75	P	2e-05	62.4	P	3.5e-05	66.3	A	0.227628	intergenic region 307889-308067
RPRO0411S00000973_at	3.4	A	0.5	1.7	A	0.418517	4.7	A	0.631784	23.1	A	0.151871	3.1	A	0.347279	55.2	A	0.33357	intergenic region 309304-309429
RPRO0411S00000974_at	3.4	A	0.978309	4.7	A	0.67628	20.3	A	0.556003	7.5	A	0.160962	4.4	A	0.544557	8.1	A	0.925639	intergenic region 310433-311279
RPRO0411S00000975_at	8.5	A	0.551051	2.2	A	0.970081	29.3	A	0.429676	5.7	A	0.575119	2.5	A	0.858908	9.1	A	0.935932	intergenic region 312147-312371
RPRO0411S00000976_at	346.9	P	0	182.8	P	0	207.1	P	0	519.6	P	0	359.9	P	0	288.9	P	0	intergenic region 313518-313932
RPRO0411S00000977_at	2	A	0.9969	1.5	A	0.999999	14.7	A	0.980352	2.2	A	0.998451	1.7	A	0.999777	5.4	A	0.999999	intergenic region 315985-316591
RPRO0411S00000978_at	92.1	P	0.000231	30	P	0.013469	90.2	A	0.076967	68.6	P	0.000622	48.9	P	0.001507	118.1	M	0.057201	intergenic region 317597-317722
RPRO0411S00000979_at	66.5	A	0.079202	61	P	0.0232	179.5	A	0.101387	116	P	0.022277	79	P	0.013414	99.8	A	0.203497	intergenic region 320730-320821
RPRO0411S00000980_at	10.7	P	0.006968	10.9	P	0.006292	27.3	P	0.049639	8.8	P	0.019352	7.8	P	0.011401	25.4	A	0.174119	intergenic region 321803-321963
RPRO0411S00000981_at	4.8	A	0.197243	2.6	A	0.732575	10.6	A	0.836879	5.5	A	0.181729	4.2	A	0.337519	7.4	A	0.767832	intergenic region 322945-323483
RPRO0411S00000982_at	3.9	A	0.954731	3.5	A	0.805798	15.9	A	0.621269	10.2	A	0.133213	4.1	A	0.665249	15.2	A	0.820841	intergenic region 325302-326074
RPRO0411S00000983_at	4.5	A	0.650664	1.6	A	0.890595	5	A	0.924299	6.6	A	0.509084	6.3	A	0.332632	10.3	A	0.949455	intergenic region 326630-326731
RPRO0411S00000984_at	3.4	A	0.81107	2.6	A	0.850514	28.1	A	0.694803	10.3	A	0.585335	4	A	0.805724	9.5	A	0.92087	intergenic region 328184-328273
RPRO0411S00000985_at	1.4	A	0.99467	3.7	A	0.738085	7.4	A	0.912948	3.9	A	0.835537	1.7	A	0.954148	6.6	A	0.999582	intergenic region 332649-333076
RPRO0411S00000986_at	1.4	A	0.998753	1.3	A	0.999287	6.7	A	0.983778	2	A	0.970882	1.3	A	0.998544	6.6	A	0.998919	intergenic region 333839-334367
RPRO0411S00000987_at	24	P	0.002081	14	P	0.014809	50	P	0.009974	34.8	P	8.6e-05	22.3	P	0.000637	85.8	P	0.004944	intergenic region 334860-335146
RPRO0411S00000988_at	32.5	P	0.000137	17.1	P	0.001544	46.7	P	0.048401	32.9	P	0.001662	17.6	P	0.009842	51.7	A	0.19895	intergenic region 336258-336430
RPRO0411S00000989_at	5.9	A	0.15041	3.1	A	0.706662	13.1	A	0.739355	8.6	P	0.006364	5.7	A	0.071166	9.4	A	0.803804	intergenic region 338234-339390
RPRO0411S00000990_at	5.1	A	0.550314	4.8	A	0.754629	11.5	A	0.967022	4.3	A	0.594735	3.9	A	0.908786	9.2	A	0.998167	intergenic region 341216-342433
RPRO0411S00000991_at	2	A	0.777769	2.1	A	0.699583	3.2	A	0.800969	4.6	A	0.467926	4.3	A	0.48395	4	A	0.961691	intergenic region 342602-342735
RPRO0411S00000992_at	2.3	A	0.97748	1.8	A	0.990253	4.2	A	0.999803	1.8	A	0.999019	1.2	A	0.999998	4.5	A	0.999999	intergenic region 347617-348204
RPRO0411S00000993_at	7.6	A	0.313195	4.5	A	0.841429	10.8	A	0.981063	8.2	A	0.59052	6.5	A	0.506025	7.8	A	0.992535	intergenic region 351016-351332
RPRO0411S00000994_at	3.4	A	0.458312	3.2	A	0.60853	16.9	A	0.431106	1.3	A	0.744867	3.9	A	0.366323	9.5	A	0.748395	intergenic region 353285-353688
RPRO0411S00000995_at	13.4	A	0.069451	3.4	A	0.646688	20.2	A	0.489749	12.5	A	0.117687	10.9	A	0.098627	15.6	A	0.475291	intergenic region 357646-357946
RPRO0411S00000996_at	3.4	A	0.992154	3.9	A	0.894057	20.1	A	0.284725	6.8	A	0.276487	5.2	A	0.584271	12.3	A	0.959905	intergenic region 361144-362862
RPRO0411S00000997_at	2	A	0.977362	4.1	A	0.726601	3.5	A	0.925753	3.4	A	0.892054	2.2	A	0.914204	7	A	0.968524	intergenic region 365359-365472
RPRO0411S00000998_at	18.2	P	0.006838	11.8	P	0.049266	26.7	A	0.202455	17.6	P	0.005949	6.3	A	0.361448	15.6	A	0.82429	intergenic region 368149-368356
RPRO0411S00000999_at	13.2	M	0.051034	14.1	A	0.097588	42.2	P	0.033517	59.8	P	0.005445	31.2	P	0.007364	96.3	P	0.023169	intergenic region 368792-369014
RPRO0411S00001000_at	3	A	0.710368	2	A	0.915996	16	A	0.936204	9	A	0.07118	4.8	A	0.437811	10.6	A	0.936644	intergenic region 369648-370352
RPRO0411S00001001_at	30.9	P	4.6e-05	21.6	P	0.000809	43.9	P	0.005973	32.5	P	6.3e-05	26.7	P	0.000845	79.2	P	0.009447	intergenic region 371238-371406
RPRO0411S00001002_at	2.4	A	0.778208	1.6	A	0.889365	2.8	A	0.991323	8.5	A	0.462519	1.9	A	0.744931	17.8	A	0.71836	intergenic region 372739-372886
RPRO0411S00001003_at	6.1	A	0.692527	2.7	A	0.90876	50.9	P	0.026655	13.8	A	0.190281	6.3	A	0.634426	36.8	A	0.325077	intergenic region 375433-375649
RPRO0411S00001004_at	23.7	P	0.005601	21.2	P	0.020211	30.9	A	0.308474	15.9	P	0.024946	25	P	0.009156	35.4	A	0.116885	intergenic region 376727-376856
RPRO0411S00001005_at	1.7	A	0.996241	2.3	A	0.993246	3.8	A	0.999982	6	A	0.881979	2	A	0.925446	10.4	A	0.998045	intergenic region 379601-380254
RPRO0411S00001006_at	83.1	P	3.1e-05	72.4	P	7e-06	90.3	P	0.004825	73.6	P	0.000359	76.6	P	7.5e-05	152	P	0.002332	intergenic region 381412-381675
RPRO0411S00001007_at	131.9	P	0	85.2	P	0	150.5	P	0	193.2	P	0	124.2	P	0	200.1	P	0	intergenic region 382162-383445
RPRO0411S00001008_at	1.2	A	0.932666	1.6	A	0.82427	32.8	P	0.039853	6.9	A	0.266306	3.6	A	0.674746	22.4	A	0.402106	intergenic region 384775-384901
RPRO0411S00001009_at	0.7	A	0.995822	3	A	0.866056	2.1	A	0.995314	8.7	A	0.471591	4.5	A	0.755933	2.4	A	0.998911	intergenic region 386438-386584
RPRO0411S00001010_at	2.3	A	0.943229	3.4	A	0.819535	13.6	A	0.704838	1.8	A	0.804139	2.7	A	0.771046	3.5	A	0.938429	intergenic region 389716-389853
RPRO0411S00001011_at	232.7	P	0	114.3	P	0	102.1	P	0	180.8	P	0	226.3	P	0	178	P	0	intergenic region 390205-390468
RPRO0411S00001012_at	5	A	0.896568	2.8	A	0.98258	7.7	A	0.956957	7.3	A	0.633399	3	A	0.946763	8.1	A	0.999833	intergenic region 392367-393025
RPRO0411S00001013_at	1.7	A	0.991364	1.6	A	0.998731	5.5	A	0.998224	1.9	A	0.979627	1.7	A	0.994573	5.2	A	0.9999	intergenic region 394169-394712
RPRO0411S00001014_at	1.7	A	0.999639	2.4	A	0.959251	18.1	A	0.881963	6.7	A	0.717772	1.5	A	0.999481	6.3	A	0.999836	intergenic region 396043-396755
RPRO0411S00001015_at	12.9	P	0.001813	9.9	P	0.005847	25.2	A	0.094811	14	P	0.001819	10.6	P	0.001981	28.3	A	0.48445	intergenic region 397341-398556
RPRO0411S00001016_at	5.4	A	0.825614	2.9	A	0.894222	7.1	A	0.983751	3	A	0.96027	3.7	A	0.831724	7	A	0.988771	intergenic region 399901-400007
RPRO0411S00001017_at	5.2	A	0.305611	2.1	A	0.98314	4.9	A	0.998519	6.2	A	0.412736	3.7	A	0.722843	6.7	A	0.997531	intergenic region 402339-403365
RPRO0411S00001018_at	2.4	A	0.948213	2.4	A	0.996182	5.8	A	0.976904	2	A	0.95404	1.7	A	0.994334	5.1	A	0.999563	intergenic region 404986-405427
RPRO0411S00001019_at	2.2	A	0.978234	1.2	A	0.999891	3.9	A	0.991007	6.2	A	0.557702	1.3	A	0.985762	4	A	0.999924	intergenic region 407708-408463
RPRO0411S00001020_at	1.3	A	1	1.5	A	0.999997	8.7	A	0.999554	3.4	A	0.993131	1.5	A	1	6.1	A	0.999986	intergenic region 421908-423147
RPRO0411S00001021_at	4.9	A	0.355625	4.6	A	0.508687	1.5	A	0.927733	0.9	A	0.85701	7.7	A	0.14299	1.8	A	0.957324	intergenic region 423766-423877
RPRO0411S00001022_at	1.7	A	0.999177	4.6	A	0.860958	17.9	A	0.626284	3.7	A	0.714973	2	A	0.948032	7.4	A	0.939215	intergenic region 424811-425355
RPRO0411S00001023_at	1.4	A	0.99361	3.9	A	0.918972	13.5	A	0.518264	6.6	A	0.272069	1.6	A	0.987985	7.9	A	0.973885	intergenic region 427864-428530
RPRO0411S00001024_at	2	A	0.996803	1.4	A	0.999799	4.7	A	0.99956	4.4	A	0.897048	1.6	A	0.987885	5.2	A	0.999863	intergenic region 431978-432573
RPRO0411S00001025_at	1.4	A	0.920749	1.3	A	0.842145	13	A	0.763446	8.9	P	0.022542	6.5	A	0.152612	30.8	A	0.165943	intergenic region 433228-433478
RPRO0411S00001026_at	1	A	0.999947	0.7	A	0.999279	4.6	A	0.984163	1.2	A	0.999955	1	A	0.999807	2.7	A	0.999987	intergenic region 435490-435698
RPRO0411S00001027_at	2.9	A	0.976025	1.9	A	0.948553	13.8	A	0.886708	3.6	A	0.951454	2.9	A	0.945518	6.2	A	0.999857	intergenic region 437171-437300
RPRO0411S00001028_at	7.5	A	0.079215	6.6	A	0.126544	18.7	A	0.182618	11.5	P	0.019576	6.3	A	0.090655	21.7	A	0.430215	intergenic region 438987-439511
RPRO0411S00001029_at	1.6	A	0.79298	1.3	A	0.79298	2.7	A	0.884763	1.8	A	0.761932	1	A	0.704968	1.7	A	0.97899	intergenic region 440837-440942
RPRO0411S00001030_at	43.7	P	0.005297	21.5	P	0.006227	27.3	A	0.181744	51.9	P	0.009939	36.3	P	0.013378	40.3	P	0.044201	intergenic region 441600-441735
RPRO0411S00001031_at	2.2	A	0.939786	4.6	A	0.81989	11	A	0.87417	1.1	A	0.995936	0.9	A	0.997162	2.5	A	0.999757	intergenic region 442897-443086
RPRO0411S00001032_at	6	P	0.006952	2.9	A	0.767698	16.9	A	0.279608	8.2	P	8.8e-05	4.8	M	0.05055	17.8	A	0.607006	intergenic region 445439-447283
RPRO0411S00001033_at	1.6	A	0.999991	3.1	A	0.999069	10	A	0.995671	1.6	A	0.999998	1.5	A	0.999985	4.4	A	1	intergenic region 449789-450898
RPRO0411S00001034_at	15.1	A	0.124368	17.3	M	0.054595	46.7	A	0.299895	36.3	P	0.0157	20	P	0.035157	79.4	A	0.080991	intergenic region 451418-451669
RPRO0411S00001035_at	23.6	P	0.048036	22.2	A	0.09528	51	M	0.051889	50.4	P	0.022708	27.8	A	0.105134	87.6	A	0.105134	intergenic region 454259-454360
RPRO0411S00001036_at	23.8	P	0.00016	30	P	9e-05	62.4	P	0.000266	44.7	P	5e-06	22.1	P	0.000357	91.1	P	0.000332	intergenic region 456665-456912
RPRO0411S00001037_at	7.1	P	0.028016	4.9	A	0.207023	20.4	A	0.349894	7.2	A	0.081756	5.1	A	0.091874	14.7	A	0.674417	intergenic region 458302-458752
RPRO0411S00001038_at	1.7	A	1	1.8	A	1	6.8	A	0.999964	4.7	A	0.98826	2	A	0.999313	6	A	1	intergenic region 459974-461518
RPRO0411S00001039_at	2	A	0.989315	1.8	A	0.999437	8.8	A	0.998176	3.4	A	0.951516	1.8	A	0.998432	8.4	A	0.996691	intergenic region 462464-463298
RPRO0411S00001040_at	7.1	A	0.406883	4.9	A	0.473588	9.4	A	0.80139	7.2	A	0.406883	2	A	0.86041	6.6	A	0.973118	intergenic region 464823-465052
RPRO0411S00001041_at	63.8	P	0	53.2	P	0	137.9	P	0	70.4	P	0	52	P	0	138.5	P	0	intergenic region 467561-468366
RPRO0411S00001042_at	47.9	P	0.001228	29.1	P	0.001845	8.7	A	0.595308	25	P	0.010337	25.4	P	0.005173	27.6	A	0.439641	intergenic region 470465-470605
RPRO0411S00001043_at	6.8	P	0.000546	5.2	M	0.058968	17.9	A	0.432575	10.2	P	0.000174	7.3	P	0.0009	27.7	A	0.185108	intergenic region 471905-472907
RPRO0411S00001044_at	3.1	A	0.995655	2	A	0.99986	14.9	A	0.970222	7.2	A	0.225536	5.1	A	0.637342	8	A	0.998935	intergenic region 476348-477739
RPRO0411S00001045_at	8.5	A	0.554115	1.1	A	0.972843	19.5	A	0.832827	5.1	A	0.735157	5.2	A	0.64887	8.2	A	0.925751	intergenic region 478661-478765
RPRO0411S00001046_at	3.8	A	0.953833	4.9	A	0.78377	17.6	A	0.568911	5.5	A	0.760997	5.3	A	0.58369	26.2	A	0.364218	intergenic region 480348-480523
RPRO0411S00001047_at	2.9	A	0.94006	1.5	A	0.974336	2.6	A	0.998788	4.1	A	0.904326	5.5	A	0.709892	12.2	A	0.973667	intergenic region 482334-482683
RPRO0411S00001048_at	4.9	A	0.083021	5.4	P	0.0392	7.1	A	0.446697	4	A	0.183442	5.3	A	0.077732	19.8	A	0.183442	intergenic region 483686-483825
RPRO0411S00001049_at	36.7	P	0.010262	25.8	P	0.025547	50.8	P	0.037475	60.9	P	0.005159	25.6	P	0.015907	64.4	A	0.123033	intergenic region 484453-484639
RPRO0411S00001050_at	4.4	A	0.780229	9.1	A	0.173023	20.8	A	0.681233	6.4	A	0.497063	2	A	0.753212	11.6	A	0.853764	intergenic region 486661-486814
RPRO0411S00001051_at	15.9	P	0.037922	4.5	A	0.296616	34.5	M	0.054522	11	A	0.071996	15.1	P	0.001347	12.5	A	0.635191	intergenic region 489586-489700
RPRO0411S00001052_at	1.6	A	0.966615	1.5	A	0.970851	5.9	A	0.989332	1.3	A	0.994421	1.4	A	0.986729	5.3	A	0.998081	intergenic region 493357-493699
RPRO0411S00001053_at	1.1	A	0.999588	1.1	A	0.999794	5.5	A	0.93703	1.1	A	0.99975	3	A	0.786506	5.8	A	0.981914	intergenic region 494546-494891
RPRO0411S00001054_at	2.9	A	0.632171	2.4	A	0.869035	12.5	A	0.801467	3.8	A	0.472435	3.3	A	0.550172	5.7	A	0.993875	intergenic region 497517-498153
RPRO0411S00001055_at	13	A	0.159952	8.3	A	0.473208	61.9	P	0.026459	24.2	M	0.0579	12.9	A	0.169958	84	P	0.022602	intergenic region 499531-499678
RPRO0411S00001056_at	10	P	0.012369	6.3	A	0.165547	17	A	0.349965	13.9	P	0.016318	9.9	A	0.141758	37.7	A	0.346867	intergenic region 500534-500682
RPRO0411S00001057_at	5.1	A	0.34422	1.4	A	0.971294	11.5	A	0.844611	2.9	A	0.890231	1.2	A	0.988509	18.9	A	0.754855	intergenic region 504383-504613
RPRO0411S00001058_at	1.9	A	1	2	A	1	5.2	A	1	2	A	1	1.7	A	1	6.7	A	1	intergenic region 505274-508340
RPRO0411S00001059_at	1.8	A	0.984953	5.5	A	0.591029	3.6	A	0.999683	2.9	A	0.806267	3.3	A	0.723568	15.3	A	0.969226	intergenic region 509358-510022
RPRO0411S00001060_at	7.2	A	0.390084	2.2	A	0.682684	7.6	A	0.807155	12.2	P	0.038144	1.3	A	0.562932	22.7	A	0.466936	intergenic region 512076-512181
RPRO0411S00001061_at	4.2	A	0.530687	1.4	A	0.995052	3.8	A	0.999209	2.7	A	0.955319	1.4	A	0.980171	3.4	A	0.999996	intergenic region 516829-517193
RPRO0411S00001062_at	1.7	A	0.986932	1.6	A	0.988841	13.7	A	0.82627	3.1	A	0.836721	2.1	A	0.831681	8	A	0.979741	intergenic region 520249-520827
RPRO0411S00001063_at	1.3	A	0.890384	1.1	A	0.923436	16.1	A	0.788145	1	A	0.973989	0.3	A	0.959321	6.7	A	0.890384	intergenic region 521440-521564
RPRO0411S00001064_at	3.7	A	0.592045	3.2	A	0.583807	59.9	A	0.157375	21	A	0.111812	3.6	A	0.583807	57.5	A	0.20158	intergenic region 523212-523361
RPRO0411S00001065_at	116	P	0.005974	69.5	M	0.05628	194.9	P	0.001922	102.5	P	0.024775	52.7	A	0.096121	218.3	A	0.069865	intergenic region 525328-525448
RPRO0411S00001066_at	1.6	A	0.972822	1.2	A	0.983419	35.2	A	0.172778	6.6	A	0.744056	1.3	A	0.952328	22.8	A	0.655344	intergenic region 526322-526543
RPRO0411S00001067_at	0.9	A	0.999991	1.6	A	0.999645	4.5	A	0.990604	1.9	A	0.998535	1.8	A	0.997416	8	A	0.965129	intergenic region 527884-528040
RPRO0411S00001068_at	2.5	A	0.992473	1.8	A	0.999704	5.6	A	0.999975	2.3	A	0.999784	2.1	A	0.999906	6.7	A	1	intergenic region 528842-529241
RPRO0411S00001069_at	1.2	A	0.992491	1.1	A	0.98634	18.7	A	0.591475	6.3	A	0.634526	2	A	0.930788	13.4	A	0.779046	intergenic region 530121-530282
RPRO0411S00001070_at	1.4	A	0.997603	0.9	A	0.998954	5.4	A	0.95471	1.6	A	0.982249	0.8	A	0.99918	3.8	A	0.999756	intergenic region 531444-531597
RPRO0411S00001071_at	1.9	A	0.864931	1.2	A	0.853471	1.4	A	0.998727	2.3	A	0.892428	2.6	A	0.781684	7.1	A	0.864927	intergenic region 532237-532511
RPRO0411S00001072_at	2.2	A	0.780723	4.1	A	0.614886	1.2	A	0.972421	0.6	A	0.967221	0.7	A	0.895659	1.8	A	0.979554	intergenic region 533328-533496
RPRO0411S00001073_at	2.6	A	0.999126	1.3	A	0.999947	4.1	A	0.999966	3.3	A	0.970668	2.7	A	0.991185	5	A	0.999987	intergenic region 536017-537342
RPRO0411S00001074_at	3.4	A	0.892234	3.7	A	0.71577	4.2	A	0.989607	2.6	A	0.960658	3.6	A	0.675127	5.2	A	0.998767	intergenic region 540888-541540
RPRO0411S00001075_at	1.7	A	0.837065	9.2	A	0.250688	4.7	A	0.715253	6.4	A	0.458816	1.2	A	0.67917	4.1	A	0.933135	intergenic region 543410-543529
RPRO0411S00001076_at	2.2	A	0.98856	4	A	0.838474	15.5	A	0.90526	4.3	A	0.782507	1.5	A	0.975946	5.9	A	0.999797	intergenic region 544463-545768
RPRO0411S00001077_at	3.6	A	0.221883	7.1	P	0.036394	19.8	A	0.102563	11.7	P	2.4e-05	4.7	P	0.033727	28.7	P	0.041921	intergenic region 548609-549487
RPRO0411S00001078_at	11.2	A	0.067772	5.9	A	0.331032	38.5	A	0.095832	16.3	P	0.016573	8.8	A	0.115903	14	A	0.621952	intergenic region 550853-551023
RPRO0411S00001079_at	90	P	5.2e-05	47.5	P	9.5e-05	80.2	P	0.004484	78.7	P	0.000127	48.6	P	8.1e-05	64.6	P	0.020022	intergenic region 552026-552124
RPRO0411S00001080_at	7.6	A	0.329841	8.2	A	0.118618	5.3	A	0.997454	9.6	A	0.359107	3.3	A	0.58117	8.4	A	0.993404	intergenic region 554480-555010
RPRO0411S00001081_at	1.3	A	0.999803	1	A	1	4	A	0.999994	1.1	A	0.999996	1.3	A	0.999961	4.4	A	0.999989	intergenic region 562034-562624
RPRO0411S00001082_at	2.6	A	0.999998	2.3	A	1	9.1	A	0.999882	3.2	A	0.996338	2.4	A	0.999992	11.2	A	0.999478	intergenic region 563654-565420
RPRO0411S00001083_at	4.3	A	0.53124	7	A	0.271762	2.2	A	0.970035	8.1	A	0.407043	3.8	A	0.666811	4.8	A	0.908668	intergenic region 567073-567243
RPRO0411S00001084_at	7.7	P	1e-05	6.4	P	0.000669	25.1	P	0.002644	9.5	P	2e-06	7.5	P	7.5e-05	27.8	P	0.005538	intergenic region 568614-570153
RPRO0411S00001085_at	26.9	P	0.024739	14.8	P	0.0359	35.1	A	0.463466	38.7	P	0.015483	16.7	P	0.045118	60.7	A	0.212901	intergenic region 570835-570980
RPRO0411S00001086_at	1.6	A	0.939034	0.8	A	0.991365	2.6	A	0.996083	2.5	A	0.897718	0.9	A	0.995193	3.4	A	0.997694	intergenic region 572946-573065
RPRO0411S00001087_at	2	A	0.999544	1.9	A	0.997164	10.7	A	0.974626	5.3	A	0.692955	1.8	A	0.999865	13.5	A	0.979474	intergenic region 575691-576644
RPRO0411S00001088_at	2.8	A	0.982196	1.6	A	1	11.6	A	0.96879	5.6	A	0.692362	1.9	A	0.996477	10.3	A	0.989961	intergenic region 579411-580528
RPRO0411S00001089_at	18.2	P	0.002074	9.7	A	0.20364	43.2	P	0.032168	20.1	P	0.011882	14.2	P	0.038854	40.6	A	0.478859	intergenic region 581429-581930
RPRO0411S00001090_at	10.2	P	0.006075	10.6	P	0.000668	24.6	A	0.318852	14.5	P	0.000114	12.6	P	0.000699	35.3	A	0.0823	intergenic region 584237-584598
RPRO0411S00001091_at	3.6	A	0.79543	1.6	A	0.947284	4.9	A	0.96563	1.2	A	0.988554	0.9	A	0.99566	7.2	A	0.963143	intergenic region 585316-585445
RPRO0411S00001092_at	1.8	A	0.965441	3.1	A	0.914186	3.1	A	0.99894	3.9	A	0.928375	1.1	A	0.991228	3.7	A	0.999591	intergenic region 587935-588248
RPRO0411S00001093_at	1.7	A	0.992678	1.9	A	0.997766	13.6	A	0.97594	2.2	A	0.959008	2.1	A	0.995837	7.3	A	0.997455	intergenic region 589608-590029
RPRO0411S00001094_at	2.9	A	0.8934	6.1	A	0.1292	37.8	M	0.05072	8.2	A	0.434948	9	A	0.109642	30.2	A	0.329156	intergenic region 593158-593260
RPRO0411S00001095_at	83.6	P	7e-06	71.1	P	1e-06	191.3	P	0	93.6	P	0	65.9	P	4e-06	209.9	P	9.7e-05	intergenic region 595987-596255
RPRO0411S00001096_at	0.6	A	0.990516	1.4	A	0.812295	9.6	A	0.728492	7.2	A	0.383829	0.4	A	0.915274	2.8	A	0.983725	intergenic region 599404-599572
RPRO0411S00001097_at	5.9	A	0.465378	0.7	A	0.946991	5.6	A	0.855471	2.8	A	0.728492	2.5	A	0.534625	27.6	A	0.680547	intergenic region 603066-603216
RPRO0411S00001098_at	4	A	0.824476	1.5	A	0.988546	7.6	A	0.998603	2.9	A	0.812853	1.6	A	0.928449	5.3	A	0.999809	intergenic region 604084-604620
RPRO0411S00001099_at	64.1	P	0	32	P	0	86.2	P	0	60.4	P	0	40.7	P	0	124.3	P	0	intergenic region 605290-606089
RPRO0411S00001100_at	3.7	A	0.938016	2.3	A	0.994129	9.4	A	0.993262	7	A	0.765243	2.9	A	0.920588	8.2	A	0.998831	intergenic region 608733-609589
RPRO0411S00001101_at	2.4	A	0.996887	2.1	A	0.998942	11.6	A	0.977893	2.5	A	0.996857	2	A	0.981844	8.6	A	0.989405	intergenic region 610286-611206
RPRO0411S00001102_at	0.3	A	0.99707	0.4	A	0.834961	3.3	A	0.611328	0.9	A	0.769531	0.5	A	0.967773	52.8	A	0.266602	intergenic region 612759-612895
RPRO0411S00001103_at	14.5	P	0.000136	16.8	P	0.000148	38.6	P	0.006411	39.1	P	1.8e-05	18	P	0.000304	60.3	P	0.000155	intergenic region 613754-614271
RPRO0411S00001104_at	13.1	P	0.047886	7.2	A	0.222355	10	A	0.391905	23	P	0.022807	15	P	0.017152	33.3	A	0.104888	intergenic region 614665-614760
RPRO0411S00001105_at	67.1	P	2e-06	45.8	P	0	71.2	P	0.000461	67.5	P	0	62.2	P	0	114.1	P	8e-05	intergenic region 617831-618070
RPRO0411S00001106_at	30.1	P	3.4e-05	20.2	P	0.000637	20	A	0.252166	27.2	P	0.000275	24.9	P	0.00111	43.9	P	0.033974	intergenic region 619610-619824
RPRO0411S00001107_at	26.8	P	0.00255	25.6	P	0.00158	44.7	P	0.037886	31.7	P	0.000442	22.2	P	0.012146	67.9	P	0.037235	intergenic region 621000-621153
RPRO0411S00001108_at	15.8	P	0.006734	10.2	P	0.022543	19.8	A	0.751415	16.5	A	0.085947	12.9	P	0.018227	32	A	0.73548	intergenic region 623392-623575
RPRO0411S00001109_at	14.9	A	0.18893	11.8	A	0.246395	35.5	A	0.104888	9.2	A	0.333189	10.8	A	0.216561	12.4	A	0.630486	intergenic region 626383-626474
RPRO0411S00001110_at	6.3	A	0.616865	4.1	A	0.656029	4.8	A	0.999618	3.6	A	0.624272	5.9	A	0.342669	7.1	A	0.995632	intergenic region 628002-628447
RPRO0411S00001111_at	10.5	A	0.08581	3.1	A	0.824463	12.7	A	0.963968	5.5	A	0.802527	6.7	A	0.47544	9.7	A	0.998357	intergenic region 629384-630230
RPRO0411S00001112_at	1.5	A	0.931939	8.9	A	0.425646	7.5	A	0.758975	2.6	A	0.581691	4.7	A	0.548494	36.3	A	0.18913	intergenic region 634124-634287
RPRO0411S00001113_at	1.8	A	0.999963	1.7	A	1	4.6	A	1	1.9	A	0.999999	2	A	0.99982	5	A	1	intergenic region 636112-637610
RPRO0411S00001114_at	3.5	A	0.731173	1	A	0.76803	2.3	A	0.947068	1	A	0.954444	1.4	A	0.836186	5	A	0.959729	intergenic region 638616-638716
RPRO0411S00001115_at	0.7	A	0.890998	2.7	A	0.595335	3.2	A	0.84818	3.3	A	0.795437	1.5	A	0.802569	1.2	A	0.999068	intergenic region 640286-640420
RPRO0411S00001116_at	5.7	A	0.212373	5	A	0.625145	15.3	A	0.801364	5.6	A	0.461322	5.1	A	0.379466	12.4	A	0.983598	intergenic region 640853-642436
RPRO0411S00001117_at	1.5	A	0.979618	1.5	A	0.962764	2.5	A	0.99791	2.2	A	0.894602	1.9	A	0.872885	5.2	A	0.999041	intergenic region 643043-643194
RPRO0411S00001118_at	4.3	A	0.428922	7.4	A	0.267524	21.1	A	0.657399	4.8	A	0.653234	10.2	A	0.25526	13.5	A	0.964119	intergenic region 644902-645150
RPRO0411S00001119_at	1.4	A	0.999999	3.7	A	0.967977	11.8	A	0.993502	3	A	0.949672	2.3	A	0.970419	7.5	A	0.989466	intergenic region 645811-647319
RPRO0411S00001120_at	5.3	A	0.774407	10.3	A	0.341094	38.4	A	0.266837	11	A	0.5	2	A	0.967904	37.1	A	0.261477	intergenic region 648480-648617
RPRO0411S00001121_at	10.3	P	0.001743	8.5	P	0.013094	28.1	A	0.092563	14.4	P	0.000186	10.8	P	0.001242	42.5	P	0.013995	intergenic region 649992-650318
RPRO0411S00001122_at	1.1	A	0.958023	4.8	A	0.708796	2.4	A	0.986078	0.9	A	0.959409	1.4	A	0.892722	4.6	A	0.983686	intergenic region 653419-653523
RPRO0411S00001123_at	2.3	A	0.970128	5.9	A	0.671839	6	A	0.983379	2.9	A	0.952923	4.7	A	0.91976	9	A	0.982213	intergenic region 654592-654770
RPRO0411S00001124_at	3.1	A	0.990787	4.7	A	0.356117	7.5	A	0.948632	4.6	A	0.702431	5.4	A	0.675943	10.4	A	0.923881	intergenic region 655998-656122
RPRO0411S00001125_at	15.3	P	0.004082	11.6	P	0.000677	15.5	A	0.927821	17.9	P	0.0046	8.2	A	0.107753	8	A	0.986811	intergenic region 657063-657683
RPRO0411S00001126_at	4.9	A	0.27039	2.2	A	0.87275	20.9	A	0.284422	2.4	A	0.656221	7.6	A	0.21547	3.7	A	0.99209	intergenic region 658491-658661
RPRO0411S00001127_at	10.6	A	0.399456	11.8	A	0.258913	12.8	A	0.680936	4.7	A	0.5	4.1	A	0.391907	11	A	0.800288	intergenic region 661110-661203
RPRO0411S00001128_at	2.3	A	0.999999	2.1	A	1	6.3	A	1	2.5	A	0.999995	2.2	A	1	7.3	A	1	intergenic region 662506-664460
RPRO0411S00001129_at	4.3	A	0.842998	2.8	A	0.916151	19.1	A	0.864405	10.7	A	0.170919	3.2	A	0.825916	21.3	A	0.817993	intergenic region 668437-669128
RPRO0411S00001130_at	1.7	A	0.995958	2.1	A	0.998991	4.9	A	0.999965	4.1	A	0.706098	2.8	A	0.899916	9.4	A	0.998695	intergenic region 671708-672866
RPRO0411S00001131_at	4.7	A	0.820135	1.2	A	0.997674	3.2	A	0.999957	5.4	A	0.803646	3	A	0.808686	6.4	A	0.999771	intergenic region 674328-674911
RPRO0411S00001132_at	1.1	A	0.999922	2.8	A	0.974048	4.4	A	0.997806	3.9	A	0.930596	1.7	A	0.980726	6.3	A	0.999709	intergenic region 675825-676330
RPRO0411S00001133_at	3	A	0.662342	4.1	A	0.64976	4.6	A	0.971692	3.1	A	0.739277	3.6	A	0.668568	6.9	A	0.978614	intergenic region 677042-677133
RPRO0411S00001134_at	6.1	A	0.348213	1.8	A	0.745123	4	A	0.953692	14.7	A	0.420036	7.4	A	0.671466	3.7	A	0.977495	intergenic region 679566-679687
RPRO0411S00001135_at	1.9	A	0.999996	2.1	A	0.999557	12.2	A	0.999554	2.7	A	0.996965	1.9	A	0.999922	9.1	A	0.999635	intergenic region 680499-681936
RPRO0411S00001136_at	10.5	A	0.659285	14	A	0.095972	13.8	A	0.898073	11.5	A	0.36614	17.4	P	0.023349	12	A	0.890024	intergenic region 684433-684645
RPRO0411S00001137_at	4.8	A	0.568192	2.6	A	0.711373	4.2	A	0.792976	7.6	A	0.209034	4.2	A	0.590123	13.5	A	0.886748	intergenic region 686158-686461
RPRO0411S00001138_at	1.4	A	0.999982	1.7	A	0.999555	6.9	A	0.999783	2.6	A	0.992587	2.3	A	0.99123	5.3	A	0.999999	intergenic region 686816-688128
RPRO0411S00001139_at	1.2	A	0.966707	1.3	A	0.922919	25.8	A	0.235549	0.9	A	0.997578	1.1	A	0.961549	8.5	A	0.940151	intergenic region 688885-689027
RPRO0411S00001140_at	4.4	A	0.892613	4.2	A	0.953232	12.5	A	0.993539	6.7	A	0.647395	2.6	A	0.953429	8.3	A	0.999998	intergenic region 690264-692452
RPRO0411S00001141_at	1.6	A	0.998491	1.8	A	0.98361	5.3	A	0.99882	2.4	A	0.919905	1.5	A	0.991436	5.4	A	0.999386	intergenic region 698119-698724
RPRO0411S00001142_at	2	A	0.999993	3.8	A	0.974177	12.1	A	0.99351	6.5	A	0.711659	2.3	A	0.999229	7.8	A	0.999945	intergenic region 700888-702485
RPRO0411S00001143_at	19.7	P	0.000765	8.8	P	0.005215	22.2	A	0.273473	15.1	P	0.000982	16.8	P	0.000133	34.8	A	0.066389	intergenic region 703633-704019
RPRO0411S00001144_at	2.2	A	0.946512	1.1	A	0.999527	8.2	A	0.9126	7.6	A	0.557925	1.6	A	0.981897	6	A	0.983457	intergenic region 707183-707338
RPRO0411S00001145_at	4.9	A	0.634414	5.7	A	0.391715	5.8	A	0.986055	14.4	P	0.037006	7.2	A	0.095853	12.5	A	0.827228	intergenic region 708323-708548
RPRO0411S00001146_at	11.1	A	0.303703	9.2	A	0.144855	28.9	A	0.29647	18.7	P	0.010022	10.6	A	0.171964	45.8	A	0.148678	intergenic region 710845-711280
RPRO0411S00001147_at	5.1	A	0.893741	5	A	0.555908	6.1	A	0.993154	2.9	A	0.941252	3	A	0.950505	4.1	A	0.999071	intergenic region 712967-713092
RPRO0411S00001148_at	2.4	A	0.99842	4.4	A	0.963549	9.9	A	0.968418	4.1	A	0.964904	4.1	A	0.920124	11.3	A	0.993153	intergenic region 713483-713706
RPRO0411S00001149_at	3.5	A	0.778027	3.6	A	0.937499	19.2	A	0.451826	7.1	A	0.295103	1.5	A	0.998501	8.4	A	0.991069	intergenic region 715077-715999
RPRO0411S00001150_at	2	A	0.906491	1.4	A	0.998887	2.9	A	0.999863	2.3	A	0.933126	1.8	A	0.939747	3.4	A	0.999914	intergenic region 717386-717629
RPRO0411S00001151_at	11.4	A	0.778615	31.9	A	0.164322	60.8	A	0.337736	17.3	A	0.347995	16.9	A	0.368843	107.1	A	0.288354	intergenic region 719511-719618
RPRO0411S00001152_at	2.5	A	1	3.1	A	0.999963	6.9	A	1	5.5	A	0.987726	2.3	A	0.999983	9.1	A	0.999999	intergenic region 720165-723339
RPRO0411S00001153_at	73	P	2.1e-05	114.4	P	5.6e-05	153.6	P	0.000885	130.1	P	0.000111	72.9	P	0.000605	129.1	P	0.000753	intergenic region 726061-726284
RPRO0411S00001154_at	3.7	A	0.988689	2.9	A	0.998415	5.2	A	0.999935	4.1	A	0.987411	4.7	A	0.981294	12.6	A	0.998517	intergenic region 727134-727314
RPRO0411S00001155_at	10.6	A	0.279619	9.2	A	0.32675	17.6	A	0.701374	27.3	P	0.035337	17.5	M	0.054692	51.2	A	0.338294	intergenic region 728080-728233
RPRO0411S00001156_at	7.1	A	0.551019	1.6	A	0.866251	4.7	A	0.96878	6.1	A	0.568869	1	A	0.987465	4.3	A	0.909084	intergenic region 729494-729594
RPRO0411S00001157_at	9.3	A	0.475747	16.1	P	0.014267	10.3	A	0.718329	2.5	A	0.631023	5.6	A	0.475747	4.2	A	0.919107	intergenic region 732019-732132
RPRO0411S00001158_at	64.8	P	0	33.2	P	0	83.7	P	0	85.2	P	0	45.6	P	0	137.6	P	0	intergenic region 732994-733526
RPRO0411S00001159_at	6.5	P	0.030468	4.7	A	0.273581	17	A	0.832804	8.8	P	0.004146	5.2	P	0.047995	20.3	A	0.892164	intergenic region 734898-737384
RPRO0411S00001160_at	3.2	A	0.738095	2.4	A	0.811482	27	A	0.244428	19.1	P	0.01061	4.2	A	0.474585	35.2	A	0.238747	intergenic region 739354-739500
RPRO0411S00001161_at	31.3	P	0.011719	45.8	A	0.128906	3.2	A	0.738281	49.8	P	0.011719	43.5	P	0.03125	12.8	A	0.5	intergenic region 740119-740219
RPRO0411S00001162_at	449.9	P	1e-05	403.9	P	1e-06	163.8	P	0.000868	329.1	P	0	518.4	P	2e-06	218.9	P	0.006088	intergenic region 740607-740734
RPRO0411S00001163_at	1.5	A	0.677479	2.1	A	0.573432	9.6	A	0.623343	2.1	A	0.616787	2	A	0.623343	4.5	A	0.871234	intergenic region 744265-744453
RPRO0411S00001164_at	3.2	A	0.99912	4.5	A	0.96369	18.1	A	0.894475	7.1	A	0.84977	2.6	A	0.999009	16.7	A	0.992029	intergenic region 746629-748389
RPRO0411S00001165_at	158.1	P	0	139.7	P	0	275.4	P	1.2e-05	420.6	P	0	142.8	P	0	368.6	P	9e-06	intergenic region 749476-749641
RPRO0411S00001166_at	1.6	A	0.882625	2	A	0.886111	3.8	A	0.899296	4.3	A	0.81178	7.6	A	0.54623	6.2	A	0.96373	intergenic region 750992-751097
RPRO0411S00001167_at	9.7	A	0.347247	10.4	A	0.239791	23.8	A	0.543785	19.7	M	0.059932	15.2	A	0.185255	67.2	A	0.11934	intergenic region 752541-752660
RPRO0411S00001168_at	24.1	P	0.000925	24.3	P	1.6e-05	42.8	P	0.003103	72.5	P	2e-06	28.3	P	0.000322	44.8	P	0.001362	intergenic region 756299-756493
RPRO0411S00001169_at	6.5	A	0.422947	4.9	A	0.681234	14.8	A	0.844759	7.1	A	0.099267	4	A	0.86544	7.3	A	0.999816	intergenic region 758258-759894
RPRO0411S00001170_at	6.2	A	0.946919	5.1	A	0.820528	13.4	A	0.740061	22.7	A	0.238234	11.7	A	0.654344	13.2	A	0.987413	intergenic region 761380-761589
RPRO0411S00001171_at	3.3	A	0.995303	3.9	A	0.972325	11.4	A	0.995757	6.2	A	0.873177	2.1	A	0.997009	7.6	A	0.999068	intergenic region 762814-763779
RPRO0411S00001172_at	1.6	A	0.999126	2.7	A	0.65022	14.5	A	0.709347	3.3	A	0.805307	5.4	A	0.697558	20.4	A	0.550857	intergenic region 764878-765248
RPRO0411S00001173_at	8.6	A	0.228519	3.9	A	0.587824	5.3	A	0.990364	8	A	0.276968	5.1	A	0.468963	17.1	A	0.930521	intergenic region 765807-766035
RPRO0411S00001174_at	3.6	A	0.803691	3.7	A	0.897457	6.2	A	0.950172	2.1	A	0.867201	4.6	A	0.64061	5.8	A	0.979982	intergenic region 766648-766871
RPRO0411S00001175_at	17	A	0.115967	16.3	A	0.127853	53.7	M	0.058473	31.6	P	0.034191	16.8	A	0.073509	72.7	A	0.136232	intergenic region 767577-767725
RPRO0411S00001176_at	39.5	P	0.003688	29	P	0.00107	65.6	P	0.003688	28.1	P	0.004721	16.8	P	0.002863	52	P	0.043039	intergenic region 768304-768432
RPRO0411S00001177_at	7.4	A	0.262936	2.2	A	0.54623	17	A	0.54623	12.2	A	0.183442	5.7	A	0.135912	23.1	A	0.524933	intergenic region 768947-769092
RPRO0411S00001178_at	34.8	P	0	5.6	A	0.999876	69.2	P	0	30.9	P	0	10.2	A	0.885232	97.3	P	0	intergenic region 770800-775218
RPRO0411S00001179_at	6.6	A	0.34407	7.6	P	0.008831	29.3	A	0.282539	12.2	P	0.029019	9.2	P	0.010317	14.9	A	0.816173	intergenic region 777025-777251
RPRO0411S00001180_at	9.1	P	0.036659	11.5	P	0.015931	28.7	A	0.087106	10.6	A	0.157877	7.2	P	0.02309	35.4	P	0.014013	intergenic region 777453-777542
RPRO0411S00001181_at	5.8	A	0.101131	3.6	A	0.804159	13.3	A	0.874422	7.3	A	0.117724	2.9	A	0.489759	9.1	A	0.864523	intergenic region 778155-778754
RPRO0411S00001182_at	1.7	A	0.995651	2.8	A	0.987108	3.7	A	0.999931	4	A	0.957706	1.5	A	0.999277	4.9	A	0.999875	intergenic region 782016-782689
RPRO0411S00001183_at	21.9	P	0.019521	19.7	P	0.005173	60.5	P	0.006028	33.7	P	0.003047	30	P	0.005173	50.3	A	0.075166	intergenic region 784688-784779
RPRO0411S00001184_at	53.5	P	0	32	P	0	88	P	3e-06	68.7	P	0	40.7	P	0	91.9	P	8.5e-05	intergenic region 786325-787011
RPRO0411S00001185_at	3.5	A	0.733601	5.4	A	0.396909	12.2	A	0.905101	6.9	A	0.603091	3.5	A	0.722672	9.6	A	0.978224	intergenic region 790471-790818
RPRO0411S00001186_at	5.2	A	0.272003	15.9	P	0.006987	22.6	A	0.307157	14.5	P	0.001478	8	A	0.131143	15	A	0.593494	intergenic region 792414-792527
RPRO0411S00001187_at	20.4	P	0	13	P	0	45.7	P	0	23.9	P	0	17.5	P	0	62	P	0	intergenic region 793941-798082
RPRO0411S00001188_at	2	A	0.999701	3.2	A	0.999383	11	A	0.999609	6.9	A	0.796572	3.5	A	0.997029	10.2	A	0.999708	intergenic region 800044-801829
RPRO0411S00001189_at	74.6	P	0	26	P	2e-06	56.9	P	0.006162	89.4	P	0	39.6	P	0	151.1	P	1.2e-05	intergenic region 802553-802763
RPRO0411S00001190_at	39.5	P	0.005518	6.7	A	0.407585	9.2	A	0.818636	26.4	A	0.090463	13.1	A	0.329007	28.6	A	0.630521	intergenic region 803301-803434
RPRO0411S00001191_at	2.7	A	0.985275	4.8	A	0.884859	7.3	A	0.999816	7.9	A	0.278715	3.7	A	0.895336	13.7	A	0.992863	intergenic region 805171-806489
RPRO0411S00001192_at	1.4	A	0.992954	4.8	A	0.344656	9.5	A	0.943705	4.7	A	0.777004	1.4	A	0.928943	3.5	A	0.999691	intergenic region 819157-819397
RPRO0411S00001193_at	21.9	M	0.055964	12.8	M	0.05122	22.5	A	0.197876	40.2	P	0.042694	19.4	P	0.009905	114.5	P	0.006935	intergenic region 820367-820459
RPRO0411S00001194_at	97.2	P	4.8e-05	63.2	P	0.000219	32.2	A	0.596115	67.6	P	0.002152	73.2	P	6.1e-05	72.8	A	0.692628	intergenic region 821645-822161
RPRO0411S00001195_at	7.8	A	0.083005	5	M	0.063976	25.1	A	0.20649	11.3	M	0.050378	5.5	P	0.0445	14.9	A	0.573363	intergenic region 822909-823255
RPRO0411S00001196_at	1.7	A	0.97898	1.7	A	0.965696	3.7	A	0.992096	1.6	A	0.981361	1.4	A	0.968333	6.1	A	0.993369	intergenic region 824642-825002
RPRO0411S00001197_at	1.2	A	0.999641	0.7	A	1	3.1	A	0.999996	1.1	A	1	1	A	0.999998	4.4	A	0.999998	intergenic region 826362-826867
RPRO0411S00001198_at	16.6	P	6e-06	10.8	P	0.000218	29.8	A	0.143552	17.6	P	0.000325	9.1	P	0.004212	42.1	P	0.011448	intergenic region 830016-830443
RPRO0411S00001199_at	5.7	A	0.099573	4.6	A	0.524061	17.4	A	0.552287	7.5	P	0.002281	4.4	A	0.465877	20.8	A	0.563908	intergenic region 830657-833903
RPRO0411S00001200_at	2.1	A	0.598191	4.7	A	0.162593	29.5	A	0.247894	3.6	A	0.35256	1.9	A	0.444112	8.7	A	0.631248	intergenic region 834711-834835
RPRO0411S00001201_at	11.9	P	0.004799	6.6	A	0.495428	8.4	A	0.643083	16.6	P	0.014728	8.1	A	0.247666	26.4	A	0.389446	intergenic region 835724-835906
RPRO0411S00001202_at	4.8	A	0.468178	8.7	A	0.154125	20.3	A	0.562184	12.6	A	0.148138	10.4	M	0.06381	26.5	A	0.678371	intergenic region 838043-838238
RPRO0411S00001203_at	8.2	A	0.077267	6.1	A	0.286705	10.3	A	0.988285	14.5	P	0.000594	5.8	A	0.222795	26.5	A	0.546764	intergenic region 839601-840677
RPRO0411S00001204_at	3.2	A	0.699859	2.9	A	0.86641	21.2	A	0.678444	2.6	A	0.960439	2.8	A	0.897738	7.5	A	0.99963	intergenic region 841488-841881
RPRO0411S00001205_at	1.6	A	0.999999	1.8	A	0.999961	5.5	A	0.999933	4	A	0.995549	1.9	A	0.999074	8	A	0.999858	intergenic region 843226-843874
RPRO0411S00001206_at	1.5	A	0.999635	1.1	A	0.999568	5.1	A	0.998738	1.4	A	0.998361	1.8	A	0.993497	5.6	A	0.995357	intergenic region 846122-846306
RPRO0411S00001207_at	5.3	A	0.221204	4.9	A	0.30061	16.7	A	0.484208	9.4	P	0.005587	5.2	A	0.123485	20.1	A	0.564168	intergenic region 847579-848122
RPRO0411S00001208_at	3.7	A	0.634563	1.9	A	0.877569	23.4	A	0.640704	24.4	P	0.037102	5.6	A	0.584309	8.1	A	0.856482	intergenic region 849005-849129
RPRO0411S00001209_at	4.8	A	0.869267	3.2	A	0.839302	5.6	A	0.995773	2.2	A	0.951685	1.6	A	0.991432	6.5	A	0.999339	intergenic region 851265-851808
RPRO0411S00001210_at	6.3	A	0.415425	4	A	0.674682	19.2	A	0.843156	8.9	A	0.086857	5.6	A	0.14353	18.9	A	0.855292	intergenic region 854008-854888
RPRO0411S00001211_at	6.9	A	0.239782	3.7	A	0.940458	12.5	A	0.979108	8.3	A	0.199058	4.3	A	0.798284	23.3	A	0.604886	intergenic region 860378-861365
RPRO0411S00001212_at	2.4	A	0.946678	2.3	A	0.991694	7	A	0.999349	5.2	A	0.557226	3.9	A	0.857796	6.7	A	0.999938	intergenic region 863337-864813
RPRO0411S00001213_at	26.2	A	0.308422	19.5	A	0.303336	188.4	P	0.008525	45.6	A	0.186226	29.6	A	0.38312	67.7	A	0.372098	intergenic region 866092-866205
RPRO0411S00001214_at	34.2	P	0	19.4	P	1e-06	54.7	P	5.3e-05	45.7	P	0	30.5	P	0	104.2	P	1e-05	intergenic region 867438-868002
RPRO0411S00001215_at	8	A	0.532047	1.7	A	0.969014	15.4	A	0.929608	2.9	A	0.86898	4	A	0.700145	8	A	0.987282	intergenic region 869734-869977
RPRO0411S00001216_at	10.2	A	0.087123	5	A	0.188779	16.7	A	0.79933	12.8	P	0.012466	9.9	P	0.001744	27.9	A	0.65916	intergenic region 870227-870754
RPRO0411S00001217_at	27.8	P	0.000929	23	P	0.014741	82.7	P	0.006496	44.3	P	9.2e-05	26.7	P	0.002307	102.9	P	0.049811	intergenic region 871931-872042
RPRO0411S00001218_at	16.5	P	0.000823	11.8	P	0.000936	20.8	A	0.08713	40.3	P	7e-06	15.9	P	0.000105	47.2	P	0.019313	intergenic region 873949-874163
RPRO0411S00001219_at	9.1	P	0.000485	6.4	P	0.012251	26.8	P	0.020274	16.1	P	0	9.2	P	1.3e-05	32.9	P	0.006341	intergenic region 875124-876073
RPRO0411S00001220_at	1.3	A	1	1.6	A	1	5.7	A	1	1.7	A	1	1.9	A	0.999983	5.6	A	1	intergenic region 879354-881263
RPRO0411S00001221_at	6.7	A	0.37791	3.1	A	0.536594	6.9	A	0.980816	5.2	A	0.536808	4.5	A	0.447298	9	A	0.996738	intergenic region 886196-887562
RPRO0411S00001222_at	2.8	A	0.926735	2.9	A	0.824821	26.1	A	0.556441	10.7	A	0.326082	6.2	A	0.64285	9.2	A	0.930136	intergenic region 889026-889219
RPRO0411S00001223_at	5.1	A	0.998709	2.9	A	1	22.6	A	0.969901	9.4	A	0.869647	3.7	A	0.996753	15	A	0.999632	intergenic region 889508-892404
RPRO0411S00001224_at	4.6	A	0.999969	3.6	A	0.999999	20.3	A	0.99919	7.8	A	0.96287	3.8	A	0.999946	16.1	A	0.999985	intergenic region 892702-896601
RPRO0411S00001225_at	2.3	A	0.947253	1.6	A	0.997012	6.9	A	0.93047	5.7	A	0.845834	1.7	A	0.977009	10.6	A	0.967267	intergenic region 897612-897713
RPRO0411S00001226_at	3.3	A	0.999988	2.3	A	1	8	A	1	3.6	A	0.999941	2.5	A	1	11.4	A	1	intergenic region 898038-899333
RPRO0411S00001227_at	4.5	A	0.983329	2.4	A	0.999998	8.6	A	0.999849	5.6	A	0.951719	2.9	A	0.999794	10.8	A	0.999948	intergenic region 901476-902873
RPRO0411S00001228_at	3.5	A	0.997696	2.6	A	0.999959	10.9	A	0.999756	5.9	A	0.956111	4.7	A	0.956577	7.7	A	1	intergenic region 904687-906650
RPRO0411S00001229_at	1.9	A	0.978253	1.7	A	0.984116	32.4	A	0.337196	5	A	0.614764	2.3	A	0.917546	16	A	0.667056	intergenic region 908721-908857
RPRO0411S00001230_at	2.2	A	0.999917	2.3	A	0.99981	6.2	A	0.999226	6.4	A	0.617698	2.1	A	0.999958	8.6	A	0.999822	intergenic region 909944-911452
RPRO0411S00001231_at	2.7	A	0.966356	1.6	A	0.949479	2.7	A	0.999995	5	A	0.911895	2.6	A	0.99117	5.1	A	0.99117	intergenic region 912193-912563
RPRO0411S00001232_at	24.4	P	0.003409	14.4	A	0.069424	44.5	P	0.027853	21.1	P	0.008205	13.1	A	0.082149	46.8	A	0.114681	intergenic region 914278-915066
RPRO0411S00001233_at	2.5	A	0.996742	2.1	A	0.987231	6.8	A	0.979533	2.8	A	0.995219	1.6	A	0.999906	9.6	A	0.990677	intergenic region 917126-917250
RPRO0411S00001234_at	4.3	A	0.914952	4.2	A	0.705561	17.7	A	0.720297	6.9	A	0.680589	6	A	0.235573	15.3	A	0.943544	intergenic region 920503-921534
RPRO0411S00001235_at	5.1	A	0.611688	4.7	A	0.844456	15.3	A	0.870561	5.4	A	0.367849	3.5	A	0.944071	17.7	A	0.840989	intergenic region 922495-924180
RPRO0411S00001236_at	18	P	0.002231	17.3	P	0.000113	52	P	0.000374	27.9	P	5.6e-05	15.6	P	0.003181	71.8	P	0.00098	intergenic region 926376-926683
RPRO0411S00001237_at	3	A	0.998323	2.8	A	0.986184	5.4	A	0.99971	2.6	A	0.944855	2.1	A	0.990203	6.3	A	0.999861	intergenic region 928187-928965
RPRO0411S00001238_at	10.6	A	0.237525	16.6	A	0.158655	51.4	A	0.132578	30.1	A	0.094375	24.1	A	0.158643	102	M	0.054799	intergenic region 933376-933477
RPRO0411S00001239_at	4.3	A	0.811863	5.6	A	0.818234	12.9	A	0.94624	6.6	A	0.493284	6	A	0.639909	12.3	A	0.945119	intergenic region 934493-935238
RPRO0411S00001240_at	28.1	P	0.002503	30.4	P	0.000802	75.6	P	0.009392	56.9	P	2.7e-05	28.5	P	0.002889	144.4	P	0.001157	intergenic region 938154-938349
RPRO0411S00001241_at	18.9	P	2.3e-05	11.4	P	0.001017	55	P	0.002362	22.9	P	6.4e-05	13.2	P	2e-06	46.5	P	0.040939	intergenic region 938953-939202
RPRO0411S00001242_at	3.9	A	0.198712	5.6	A	0.231861	8.4	A	0.779188	5.8	P	0.046403	2	A	0.324315	8.5	A	0.658706	intergenic region 940544-940951
RPRO0411S00001243_at	3.7	A	0.872231	1.9	A	0.999399	5.8	A	0.999983	5.2	A	0.790588	2.4	A	0.897017	8.7	A	0.999173	intergenic region 941444-942426
RPRO0411S00001244_at	25.8	A	0.212834	18.2	A	0.065894	20.2	A	0.564246	10.2	A	0.673267	16.4	A	0.369164	34.7	A	0.688385	intergenic region 943708-943989
RPRO0411S00001245_at	33.5	P	0	21.5	P	0.000193	35.2	P	0.022753	40.5	P	0	27.5	P	0	45.7	P	0.029263	intergenic region 944308-944664
RPRO0411S00001246_at	15	P	0.007023	15	P	1.2e-05	34.1	P	0.043206	25.4	P	2.1e-05	12.3	P	0.001494	37	A	0.308479	intergenic region 951059-951472
RPRO0411S00001247_at	5.2	A	0.877021	4.5	A	0.604288	16	A	0.961128	6.2	A	0.773895	3	A	0.920137	11.8	A	0.996708	intergenic region 952595-954072
RPRO0411S00001248_at	5	A	0.411071	5.6	A	0.178546	9.9	A	0.445203	9.2	P	0.04556	4.7	A	0.25935	10.3	A	0.776791	intergenic region 955823-955973
RPRO0411S00001249_at	1.9	A	0.999763	1.6	A	0.999856	20.2	A	0.734128	2.9	A	0.976357	1.8	A	0.996881	17.6	A	0.911443	intergenic region 957549-958121
RPRO0411S00001250_at	32.3	A	0.069385	17.4	A	0.148388	66.6	A	0.19254	42.4	P	0.023686	21	A	0.107475	96.1	A	0.261368	intergenic region 958716-958831
RPRO0411S00001251_at	5.8	A	0.505172	3.8	A	0.778256	20.3	A	0.600622	10.4	M	0.060408	4.3	A	0.349201	21.9	A	0.541301	intergenic region 959111-959660
RPRO0411S00001252_at	34.3	P	0.010551	6	A	0.848811	81.3	A	0.278028	33.1	A	0.095813	19.4	A	0.424524	27.9	A	0.83602	intergenic region 961619-961825
RPRO0411S00001253_at	10.1	A	0.375476	6.9	A	0.594427	23	A	0.784231	13.4	A	0.240789	8.3	A	0.566047	17.1	A	0.918521	intergenic region 962915-963423
RPRO0411S00001254_at	12.9	P	0.005587	10.3	P	0.003669	34.6	P	0.018469	19.4	P	0.001339	13.1	P	0.005511	47.6	P	0.006314	intergenic region 963892-964206
RPRO0411S00001255_at	7.8	A	0.155448	16.6	A	0.066479	2.8	A	0.789281	14.3	A	0.124432	12.9	A	0.098025	13.7	A	0.675178	intergenic region 965372-965464
RPRO0411S00001256_at	13.7	P	0.02935	5.1	A	0.414298	29.1	A	0.359767	14.5	P	0.028998	13.7	P	0.040703	36.9	A	0.214155	intergenic region 965927-966117
RPRO0411S00001257_at	2.7	A	0.939916	1.3	A	0.975285	6.2	A	0.920774	7.1	A	0.822316	2.4	A	0.902152	41.2	A	0.623589	intergenic region 967030-967182
RPRO0411S00001258_at	85.4	P	0	117.1	P	0	132.9	P	0	100.5	P	0	132.6	P	0	128.5	P	0	intergenic region 969787-971572
RPRO0411S00001259_at	17.7	P	0.03063	14.1	P	0.03063	54.1	P	0.025223	39.7	P	0.000121	18.8	P	0.007119	72.4	P	0.015803	intergenic region 975122-975248
RPRO0411S00001260_at	69.2	P	0	51.6	P	0	84.8	P	0	135.3	P	0	87.1	P	0	145.7	P	0	intergenic region 976554-976798
RPRO0411S00001261_at	16	P	0.010148	2.6	A	0.597337	10.6	A	0.755363	13.3	A	0.066898	8.6	M	0.06342	35.5	A	0.483617	intergenic region 980582-980756
RPRO0411S00001262_at	13.4	A	0.124876	17.3	P	0.002642	37.9	A	0.349881	32.7	P	0.009469	22.4	P	0.004076	62.7	A	0.127354	intergenic region 982768-983021
RPRO0411S00001263_at	52.8	M	0.059188	41.1	A	0.089248	178.6	P	0.00667	73	P	0.012731	52.2	P	0.015299	137.9	A	0.081742	intergenic region 985455-985566
RPRO0411S00001264_at	1.3	A	0.981418	1.6	A	0.962913	4.4	A	0.969608	1.3	A	0.941412	2.3	A	0.85754	6	A	0.97527	intergenic region 995444-995592
RPRO0411S00001265_at	5	A	0.530687	6	A	0.116815	21.2	A	0.336847	12.1	P	0.027573	5.1	A	0.36539	9.4	A	0.937033	intergenic region 997069-997424
RPRO0411S00001266_at	3.4	A	0.992373	1.6	A	0.999741	7	A	0.999886	5.1	A	0.715431	1.7	A	0.998277	8.6	A	0.999143	intergenic region 998019-999374
RPRO0411S00001267_at	8.9	A	0.248675	1.8	A	0.974042	5.7	A	0.97783	7.2	A	0.698283	7.2	A	0.637544	6.1	A	0.996331	intergenic region 1000880-1001022
RPRO0411S00001268_at	13.1	A	0.373988	3.2	A	0.755827	14.8	A	0.77484	4.1	A	0.623075	8.7	A	0.336528	5.7	A	0.999727	intergenic region 1003410-1003582
RPRO0411S00001269_at	12.3	A	0.644237	6.5	A	0.622405	7.7	A	0.964504	15.8	A	0.377595	12	A	0.214655	11.5	A	0.940504	intergenic region 1006220-1006371
RPRO0411S00001270_at	1.9	A	0.957009	1.1	A	0.990339	4.9	A	0.988128	1.2	A	0.997775	1.7	A	0.96567	3.7	A	0.999783	intergenic region 1006711-1006823
RPRO0411S00001271_at	95.5	A	0.323735	23.4	A	0.594652	143.6	A	0.323735	176.4	A	0.2362	124.6	A	0.263863	229.4	A	0.308246	intergenic region 1008249-1008356
RPRO0411S00001272_at	29.8	A	0.103561	19	A	0.221908	17.3	A	0.942974	28.4	A	0.1204	15.1	A	0.16398	31.7	A	0.891577	intergenic region 1010849-1010984
RPRO0411S00001273_at	1.4	A	0.954588	1.6	A	0.99217	5.4	A	0.968524	2.2	A	0.826258	1	A	0.997054	5	A	0.984519	intergenic region 1011537-1011654
RPRO0411S00001274_at	7.1	A	0.263031	1.2	A	0.996145	19.7	A	0.355747	1.9	A	0.960684	3.7	A	0.833014	12.8	A	0.936332	intergenic region 1013035-1013283
RPRO0411S00001275_at	4	A	0.889313	3.4	A	0.790845	13.7	A	0.98702	6.7	A	0.235345	4.4	A	0.659777	8.1	A	0.998333	intergenic region 1013716-1015503
RPRO0411S00001276_at	5.9	A	0.558851	2.5	A	0.892566	8.5	A	0.921828	8.1	A	0.444599	6.3	A	0.742467	14.6	A	0.941611	intergenic region 1019209-1019909
RPRO0411S00001277_at	76.1	P	3.4e-05	44.8	P	3.1e-05	63.1	P	0.001654	143.1	P	1.3e-05	53.9	P	1.3e-05	123.9	P	0.000208	intergenic region 1022433-1022567
RPRO0411S00001278_at	4.3	A	0.936195	4.5	A	0.740287	10	A	0.99856	5.7	A	0.828904	2.6	A	0.954661	8.8	A	0.99908	intergenic region 1022802-1024468
RPRO0411S00001279_at	41.3	P	0.037598	21.2	P	0.000244	29.6	A	0.19458	30.7	P	0.01416	20	P	0.01416	37.8	A	0.080566	intergenic region 1025837-1025928
RPRO0411S00001280_at	28.7	P	0.000122	47.9	P	6e-06	51.5	P	4.5e-05	89.9	P	2e-06	45.8	P	1.2e-05	71	P	0.000786	intergenic region 1026847-1027010
RPRO0411S00001281_at	21.8	A	0.20546	5.7	A	0.426567	66.7	A	0.083495	35.9	P	0.021295	26.8	M	0.061109	95.6	M	0.052292	intergenic region 1028156-1028289
RPRO0411S00001282_at	1.7	A	0.959287	2.6	A	0.425212	23.7	A	0.140364	3.3	A	0.36147	3.1	A	0.378559	7.7	A	0.443019	intergenic region 1031572-1031672
RPRO0411S00001283_at	2.2	A	1	2.1	A	1	6.2	A	1	5.8	A	0.984008	2	A	1	7.8	A	1	intergenic region 1033260-1036199
RPRO0411S00001284_at	4.7	A	0.814702	1.6	A	0.971182	8.9	A	0.991023	9.4	P	0.039041	3.7	A	0.663029	13	A	0.989267	intergenic region 1038435-1039286
RPRO0411S00001285_at	12	P	0.04569	11.4	P	0.016408	17.5	A	0.564149	16.5	P	0.020491	12.9	P	0.012888	24	A	0.554064	intergenic region 1040067-1040522
RPRO0411S00001286_at	3.5	A	0.996197	3.9	A	0.875286	24.7	A	0.707813	6.9	A	0.780063	7.9	A	0.766824	23.8	A	0.77184	intergenic region 1041827-1042079
RPRO0411S00001287_at	3.1	A	0.672152	1.6	A	0.909484	12.5	A	0.916627	9.4	A	0.439443	2.7	A	0.67215	7.1	A	0.975567	intergenic region 1042827-1043047
RPRO0411S00001288_at	1	A	0.998264	1.2	A	0.981297	3	A	0.988306	1.6	A	0.934881	1.2	A	0.973765	2.5	A	0.999578	intergenic region 1043717-1043872
RPRO0411S00001289_at	11.6	A	0.474984	4.6	A	0.871657	7.2	A	0.993176	18.3	A	0.312955	6.6	A	0.544197	20.9	A	0.861259	intergenic region 1044900-1045043
RPRO0411S00001290_at	135.3	P	0.011719	101.8	P	0.007813	9.3	A	0.34668	163.2	P	0.023438	168.2	P	0.007813	90.7	P	0.023438	intergenic region 1046419-1046539
RPRO0411S00001291_at	2.1	A	0.992845	3.1	A	0.981948	14.9	A	0.970347	6.9	A	0.697279	5.1	A	0.809497	8.3	A	0.998847	intergenic region 1047810-1048834
RPRO0411S00001292_at	10.3	A	0.081337	24	P	0.005643	32.5	P	0.043968	18	P	0.011436	19.6	P	0.000673	32	A	0.218945	intergenic region 1051697-1051802
RPRO0411S00001293_at	49.8	P	0.015863	23.4	M	0.052947	40.3	A	0.532698	88.5	P	0.000473	31	P	0.01705	82.8	A	0.066666	intergenic region 1052262-1052385
RPRO0411S00001294_at	5.3	A	0.486843	6.1	A	0.154335	12.9	A	0.996212	5.6	A	0.591043	6	A	0.184301	7.7	A	1	intergenic region 1053208-1055353
RPRO0411S00001295_at	77.1	P	2e-06	73.4	P	2.9e-05	90.2	P	0.000106	76	P	1e-06	57.8	P	5e-06	130.5	P	0.000188	intergenic region 1055672-1055828
RPRO0411S00001296_at	678.9	P	0	426.8	P	0	405.2	P	9e-06	404.2	P	0	468.3	P	0	393	P	4e-06	intergenic region 1057695-1057856
RPRO0411S00001297_at	4.5	A	0.182612	2.7	A	0.50519	11.7	A	0.855948	8.7	M	0.053379	5.9	P	0.030573	6.1	A	0.960009	intergenic region 1059102-1059832
RPRO0411S00001298_at	1.1	A	0.99965	1.4	A	0.992619	4.2	A	0.986918	1.4	A	0.981022	0.7	A	0.999968	4.2	A	0.998931	intergenic region 1062239-1062546
RPRO0411S00001299_at	4.7	A	0.844779	2.8	A	0.890883	4.9	A	0.997375	4.3	A	0.890464	1.8	A	0.979202	4.5	A	0.999693	intergenic region 1063858-1064443
RPRO0411S00001300_at	9.4	M	0.050674	5.3	A	0.328804	13.7	A	0.852888	7.6	A	0.383255	6.7	A	0.177534	16.1	A	0.858592	intergenic region 1066179-1066639
RPRO0411S00001301_at	4.6	A	0.965909	1.9	A	0.923316	23.1	A	0.5369	21.4	A	0.164983	3.5	A	0.907502	15.4	A	0.485986	intergenic region 1069104-1069263
RPRO0411S00001302_at	5.4	A	0.862874	0.9	A	0.99984	7.8	A	0.968806	1.6	A	0.968178	1.7	A	0.984097	4	A	0.998595	intergenic region 1072121-1072306
RPRO0411S00001303_at	2.4	A	0.999695	1.8	A	0.997352	4.9	A	0.999833	2.2	A	0.999792	2.2	A	0.99424	7	A	0.999986	intergenic region 1074206-1074416
RPRO0411S00001304_at	12	A	0.269189	12.4	A	0.103561	46.6	A	0.123987	27.5	P	0.005601	12.8	A	0.145048	42.5	A	0.155377	intergenic region 1076031-1076193
RPRO0411S00001305_at	92.1	P	5.9e-05	113.9	P	5.3e-05	63.3	A	0.157027	91.8	P	0.000335	164.2	P	5e-06	100.3	A	0.132586	intergenic region 1077757-1077946
RPRO0411S00001306_at	2.1	A	0.999989	2.9	A	0.997307	5.2	A	1	5	A	0.896352	2.6	A	0.998603	13.1	A	0.999872	intergenic region 1080581-1082454
RPRO0411S00001307_at	5.2	A	0.585229	4.4	A	0.644751	3.6	A	0.998278	7.4	A	0.25321	3.8	A	0.74441	13.7	A	0.802343	intergenic region 1087616-1087885
RPRO0411S00001308_at	2898.9	P	0	3105.2	P	0	1759.8	P	0	3297.6	P	0	4798.6	P	0	2638.8	P	0	intergenic region 1090680-1090828
RPRO0411S00001309_at	7.3	A	0.920814	4.5	A	0.830963	34.2	A	0.568868	55.7	A	0.109436	6.5	A	0.823246	100.8	A	0.290937	intergenic region 1092783-1092889
RPRO0411S00001310_at	4.4	A	0.897077	6	A	0.642637	16.4	A	0.906822	7.6	A	0.633393	3.8	A	0.957826	7.4	A	0.999625	intergenic region 1093586-1094516
RPRO0411S00001311_at	26.5	P	0.011941	19.3	M	0.060109	17.4	A	0.756885	11	A	0.393163	6.2	A	0.476687	33.8	A	0.559855	intergenic region 1098336-1098564
RPRO0411S00001312_at	2.2	A	0.961599	2.1	A	0.997689	12.2	A	0.965861	2	A	0.999545	1.5	A	0.999898	6.1	A	0.999947	intergenic region 1099717-1100528
RPRO0411S00001313_at	6.6	A	0.426948	4.6	A	0.778334	9.1	A	0.991213	4.6	A	0.710746	6.1	A	0.480283	18.7	A	0.944127	intergenic region 1101680-1102375
RPRO0411S00001314_at	8.4	A	0.536351	2.6	A	0.856454	3.8	A	0.995931	1.1	A	0.99628	1.5	A	0.995929	3.8	A	0.999136	intergenic region 1102887-1103023
RPRO0411S00001315_at	5	A	0.472772	6.1	A	0.272878	12.5	A	0.90373	9.3	P	0.029395	5.8	A	0.22662	16	A	0.979667	intergenic region 1104812-1105934
RPRO0411S00001316_at	2.1	A	0.929513	1.5	A	0.999513	20	A	0.706776	3	A	0.988473	1.4	A	0.999936	13.3	A	0.990305	intergenic region 1108030-1108641
