# Supplementary material for: Genome-wide screen for temperature-regulated genes of the obligate intracellular bacterium, Rickettsia typhi
Source: BMC Microbiol. 2008 Apr 15;8:61. doi: 10.1186/1471-2180-8-61 (PMC2335108; doi:10.1186/1471-2180-8-61)
Supplement: Additional file 6 — List of primers used for Real Time qRT-PCR validation. This excel file contains the list of genes analyzed for Real Time qRT-PCR and the corresponding primer sequences. [file 1471-2180-8-61-S6.xls]

## Sheet: Sheet1
Additional File 6. List of primers used for Real Time qRT-PCR validation
Gene ID	Annotation	F sequence	R sequence
RT0062	secB	cttgagaacccttctgcacc	cattaaaggctgaaatcctgc
RT0246	lpxC	taatggcggcactttggggatg	gcgagtcctttgcttttcagatac
RT0268	rick conserved hypothetical protein	gaatcatacttagcagatcgcaag	gtgccattatttcttcacagcttac
RT0309	hslv	aaatctcagcacgaaaactgcg	ggctctattacatcaccgttaccg
RT0471	iscA2	gtattaagtcaggtggttgtgctgg	cacactaaaggattttccgcagc
Rt0472	nifU/iscU	ttatgaaaatcctcgtaatgttggg	ttattgcatcttctgccaagagtg
RT0523	sodB	catggtggaggaaaaccaagtg	cccatacatcgcatactagaatcgg
RT0617	groEL	accagagcagcagttgaggaag	acagaagcagcatcttgaagtgc
RT0662	csp	ggatttattgaacaggataatggcg	attagcataggctttgccttg
RT0675	ubiE	tggtgatattgctttacaactcgc	acttccccataggctttaataccc
RT0710	rick conserved hypothetical protein	ctctgttaaagaagatgtcgaagg	cctgcaccaaaagcgtaag
RT0722	fadA	gggtatcactgccgaaaatatcg	tgaagcacaagaaacaatacgagc
RT0824	ssb	ttagcaacaactcaaacctggaaag	tggtatttcgtcgtctaagtcgc
RT0828	htpG	gcgagtaataatgaaatccagc	gcaaatcttctgaatccactacac
